# Supplementary material for: Bis([μ-bis­(diphenyl­arsino)methane-1:2κ2 As:As’]nona­carbonyl-1κ3 C,2κ3 C,3κ3 C-{tris­[4-(methyl­sulfan­yl)phen­yl]arsine-3κAs}-triangulo-triruthenium(0)) dichloro­methane monosolvate
Source: Acta Crystallogr Sect E Struct Rep Online. 2010 Aug 21;66(Pt 9):m1152–3. doi: 10.1107/S1600536810032812 (PMC3007838; doi:10.1107/S1600536810032812)
Supplement: Supplementary file 2 [file e-66-m1152-Isup2.hkl]

# 
# h,k,l, Fc-squared, Fo-squared, sigma(Fo-squared) and status flag 
# 
data_I
_shelx_title ' iak24m in P-1 (100K)' 
_shelx_refln_list_code          4 
_shelx_F_calc_maximum      347.38 
_exptl_crystal_F_000      1490.00 
_reflns_d_resolution_high  0.6614 
 
loop_ 
 _symmetry_equiv_pos_as_xyz 
 'x, y, z' 
 '-x, -y, -z' 
 
_cell_length_a    10.8807 
_cell_length_b    12.7494 
_cell_length_c    20.9320 
_cell_angle_alpha  94.512 
_cell_angle_beta   98.721 
_cell_angle_gamma 102.855 
 
_shelx_F_squared_multiplier     1.000 
 
loop_ 
 _refln_index_h 
 _refln_index_k 
 _refln_index_l 
 _refln_F_squared_calc 
 _refln_F_squared_meas 
 _refln_F_squared_sigma 
 _refln_observed_status 
   2   0   0       84.46      148.81      7.13 o 
   3   0   0     2806.29     2737.59     41.21 o 
   4   0   0      253.13      280.46      8.16 o 
   5   0   0      121.99      132.49      9.24 o 
   6   0   0     1516.52     1753.47     23.79 o 
   7   0   0     2218.43     2257.03     30.66 o 
   8   0   0     6870.16     6370.13     79.09 o 
   9   0   0     1074.38      978.03     22.52 o 
  10   0   0      194.03      209.77     17.52 o 
  11   0   0      884.09      878.71     28.48 o 
  12   0   0     5011.15     5048.43     76.36 o 
  13   0   0     3947.52     3772.71     70.61 o 
  14   0   0      133.00      172.30     23.75 o 
  15   0   0      482.31      508.29     57.35 o 
 -15   1   0      801.53      715.39     37.04 o 
 -14   1   0        5.34      -23.91     17.94 o 
 -13   1   0      104.49      126.36     18.62 o 
 -12   1   0      278.74      351.36     21.42 o 
 -11   1   0       69.62       71.32     13.91 o 
 -10   1   0     5821.09     5820.84     73.05 o 
  -9   1   0      135.72       89.48     11.48 o 
  -8   1   0       32.11       27.74      7.29 o 
  -7   1   0     3035.61     2952.61     36.58 o 
  -6   1   0     6267.32     6253.84     64.64 o 
  -5   1   0     3341.18     3422.57     35.18 o 
  -4   1   0     7176.18     6914.10     77.90 o 
  -3   1   0     1807.18     2003.54     30.47 o 
  -2   1   0    15964.03    17056.02    158.26 o 
  -1   1   0    18562.46    19622.71    366.01 o 
   1   1   0    19545.33    21043.18    243.20 o 
   2   1   0        3.10       22.85      7.27 o 
   3   1   0    25854.94    26444.21    266.39 o 
   4   1   0       21.59       19.63      5.64 o 
   5   1   0      179.21      209.92      8.26 o 
   6   1   0       97.52       80.76      7.70 o 
   7   1   0     2355.02     2564.30     34.59 o 
   8   1   0      231.59      233.31     12.97 o 
   9   1   0       51.16       69.10     12.12 o 
  10   1   0      625.51      598.02     22.12 o 
  11   1   0     2935.41     2703.35     54.38 o 
  12   1   0     7062.51     6934.03    103.85 o 
  13   1   0     2982.96     2932.99     62.99 o 
  14   1   0     2268.22     2388.74     82.59 o 
  15   1   0       10.36      -12.19     23.51 o 
 -16   2   0      302.89      306.95     30.47 o 
 -15   2   0      630.99      641.75     34.63 o 
 -14   2   0      656.91      588.63     27.97 o 
 -13   2   0     5074.54     5106.16     76.30 o 
 -12   2   0     2976.39     2981.10     51.34 o 
 -11   2   0      395.88      383.00     18.46 o 
 -10   2   0    10502.57    10501.90    114.51 o 
  -9   2   0     1123.87     1060.01     25.02 o 
  -8   2   0     9044.43     8836.29     82.66 o 
  -7   2   0    10902.77    10819.08    104.78 o 
  -6   2   0    22353.11    22433.78    175.54 o 
  -5   2   0    29263.09    28431.85    253.46 o 
  -4   2   0    11880.47    13018.91    128.88 o 
  -3   2   0    28958.10    29522.83    313.42 o 
  -2   2   0     3436.69     3785.41     49.02 o 
  -1   2   0    32546.78    35404.91    405.81 o 
   0   2   0     1492.55     1525.54     21.93 o 
   1   2   0       24.40      -17.19      8.60 o 
   2   2   0     7313.72     8368.94    100.58 o 
   3   2   0    41186.54    42898.18    440.27 o 
   4   2   0     2941.38     3133.25     31.47 o 
   5   2   0    21235.73    20422.74    155.40 o 
   6   2   0     6943.88     6868.21     61.43 o 
   7   2   0      188.39      183.62      8.01 o 
   8   2   0    15977.55    15161.38    138.88 o 
   9   2   0     1247.61     1134.06     29.24 o 
  10   2   0       16.28       13.76     17.93 o 
  11   2   0     1298.45     1236.16     35.51 o 
  12   2   0     4511.00     4445.60     72.68 o 
  13   2   0       99.54       75.42     27.01 o 
  14   2   0     1086.13     1094.39     39.99 o 
  15   2   0       39.39       68.85     26.91 o 
 -16   3   0      349.69      330.72     48.72 o 
 -15   3   0     1197.57     1192.53     54.09 o 
 -14   3   0       63.93       76.35     18.12 o 
 -13   3   0     1196.17     1195.46     32.93 o 
 -12   3   0      364.21      366.50     22.29 o 
 -11   3   0     7007.30     6813.61     85.61 o 
 -10   3   0     2295.24     2329.54     36.44 o 
  -9   3   0       51.71       39.57      8.12 o 
  -8   3   0      210.97      210.60     10.83 o 
  -7   3   0    20677.13    19947.10    199.34 o 
  -6   3   0    12081.83    12833.11    129.75 o 
  -5   3   0     1072.38     1385.45     22.91 o 
  -4   3   0    13836.32    14599.67    162.46 o 
  -3   3   0       39.18       20.21     12.09 o 
  -2   3   0    15535.75    16098.83    155.94 o 
  -1   3   0    35778.90    38159.45    431.31 o 
   0   3   0      455.87      508.52     12.81 o 
   1   3   0    31416.50    34293.48    385.26 o 
   2   3   0    47470.11    48991.78    431.16 o 
   3   3   0      823.38      712.75     10.88 o 
   4   3   0     7762.81     7862.79     78.11 o 
   5   3   0    11265.36    11406.98    107.17 o 
   6   3   0    12982.90    13119.94    129.82 o 
   7   3   0       15.16       34.81      9.95 o 
   8   3   0     7853.05     7444.65     90.29 o 
   9   3   0      566.75      541.04     24.88 o 
  10   3   0     2084.77     2089.56     45.52 o 
  11   3   0     1333.43     1160.83     34.42 o 
  12   3   0     2660.03     2780.67     56.95 o 
  13   3   0     1152.47     1193.16     40.51 o 
  14   3   0      766.50      767.76     38.52 o 
 -16   4   0      966.94      970.68     44.63 o 
 -15   4   0      651.50      733.96     32.87 o 
 -14   4   0       51.97       12.47     15.89 o 
 -13   4   0      301.60      334.68     19.85 o 
 -12   4   0     1183.93     1180.00     30.56 o 
 -11   4   0    18145.38    18326.16    195.36 o 
 -10   4   0     4552.78     4511.50     64.87 o 
  -9   4   0     4489.28     4344.93     52.79 o 
  -8   4   0     7789.10     7516.73     97.66 o 
  -7   4   0       95.79       71.78     10.19 o 
  -6   4   0     4299.69     4021.22     54.97 o 
  -5   4   0     2212.99     1982.45     30.05 o 
  -4   4   0      181.50      210.77     10.73 o 
  -3   4   0     1031.50     1105.73     18.31 o 
  -2   4   0      308.21      279.76     11.35 o 
  -1   4   0    14883.93    15486.64    178.06 o 
   0   4   0     3336.27     3476.75     37.82 o 
   1   4   0    28100.71    29531.12    247.34 o 
   2   4   0    56723.67    57466.64    494.96 o 
   3   4   0       16.90       29.45      4.65 o 
   4   4   0      127.01      174.18      8.21 o 
   5   4   0     3055.43     3000.98     35.87 o 
   6   4   0     1605.88     1767.00     26.49 o 
   7   4   0     6763.52     6652.74     72.79 o 
   8   4   0     2361.66     2155.04     35.63 o 
   9   4   0      215.83      176.71     18.30 o 
  10   4   0     2196.45     2059.67     46.89 o 
  11   4   0      611.77      518.31     37.66 o 
  12   4   0      300.23      291.59     24.71 o 
  13   4   0     1685.58     1810.87     49.70 o 
  14   4   0      281.91      280.40     36.87 o 
 -16   5   0       81.25       96.47     22.59 o 
 -15   5   0      100.53      105.86     18.92 o 
 -14   5   0       77.72       98.48     16.17 o 
 -13   5   0      337.40      298.83     17.58 o 
 -12   5   0      861.72      848.54     24.08 o 
 -11   5   0      780.69      777.11     27.28 o 
 -10   5   0     2624.30     2694.15     39.82 o 
  -9   5   0     3372.92     3438.56     63.60 o 
  -8   5   0     7384.99     7320.21     94.18 o 
  -7   5   0      462.66      484.94     16.99 o 
  -6   5   0      137.14      161.15     14.71 o 
  -5   5   0        1.83       24.56      7.99 o 
  -4   5   0     2695.13     2487.24     29.45 o 
  -3   5   0      892.69      708.02     17.11 o 
  -2   5   0     1394.18     1355.16     19.33 o 
  -1   5   0    12200.65    12890.04    125.04 o 
   0   5   0     5159.81     5310.29     49.64 o 
   1   5   0    65598.12    67207.03    522.06 o 
   2   5   0    20206.76    18716.54    153.18 o 
   3   5   0       20.83       20.46      4.72 o 
   4   5   0      687.95      796.14     13.70 o 
   5   5   0      384.36      425.13     13.60 o 
   6   5   0     2935.43     2943.00     37.91 o 
   7   5   0     5840.54     5848.90     62.73 o 
   8   5   0       16.97       19.69     12.06 o 
   9   5   0      353.94      346.11     22.28 o 
  10   5   0     1831.24     1792.76     45.82 o 
  11   5   0      463.75      470.22     29.09 o 
  12   5   0     1036.58     1021.99     38.16 o 
  13   5   0     3139.86     3165.01     67.60 o 
  14   5   0     2501.72     2670.70     76.78 o 
 -16   6   0      741.25      816.83     33.88 o 
 -15   6   0      781.42      733.30     29.54 o 
 -14   6   0     1956.17     1859.04     41.45 o 
 -13   6   0       39.90       44.36     12.41 o 
 -12   6   0      839.62      844.72     28.39 o 
 -11   6   0     3494.23     3342.15     69.53 o 
 -10   6   0      759.71      776.07     29.04 o 
  -9   6   0     2147.26     2415.83     45.21 o 
  -8   6   0     6605.87     6576.56     86.33 o 
  -7   6   0     1986.60     2024.59     26.60 o 
  -6   6   0    20275.88    20273.93    171.42 o 
  -5   6   0    13771.20    14131.95    121.60 o 
  -4   6   0     3486.32     3534.91     38.93 o 
  -3   6   0    26847.59    25559.64    243.45 o 
  -2   6   0     9406.02     9969.50     90.77 o 
  -1   6   0     2169.69     2440.96     29.47 o 
   0   6   0     1674.49     1879.43     21.88 o 
   1   6   0    17578.97    17741.25    136.33 o 
   2   6   0      133.59      139.75      7.16 o 
   3   6   0     2665.92     2718.57     30.88 o 
   4   6   0     1775.17     1664.93     22.30 o 
   5   6   0     2142.94     2034.57     38.65 o 
   6   6   0     2342.05     2203.38     33.35 o 
   7   6   0      758.43      722.72     20.40 o 
   8   6   0     1060.07     1048.07     31.19 o 
   9   6   0      541.74      465.00     23.29 o 
  10   6   0     1255.01     1193.77     39.68 o 
  11   6   0      770.43      804.29     35.48 o 
  12   6   0       38.74       30.84     21.37 o 
  13   6   0     1197.05     1301.27     54.44 o 
 -16   7   0      850.49      924.40     48.31 o 
 -15   7   0       36.07       26.25     20.90 o 
 -14   7   0      742.69      868.02     77.04 o 
 -13   7   0     6133.27     6463.82    170.04 o 
 -12   7   0      304.20      322.93     55.49 o 
 -11   7   0      938.19     1037.34     38.56 o 
 -10   7   0     2442.39     2270.25     46.02 o 
  -9   7   0    11718.12    11432.29    105.28 o 
  -8   7   0      600.96      551.51     18.34 o 
  -7   7   0     1608.15     1459.42     21.90 o 
  -6   7   0    10305.91    10560.40     87.22 o 
  -5   7   0    22658.39    23528.70    210.44 o 
  -4   7   0      133.27      132.11     12.49 o 
  -3   7   0    10688.00    11227.82     95.58 o 
  -2   7   0    18227.99    18330.81    152.35 o 
  -1   7   0     1877.50     1829.91     32.80 o 
   0   7   0     8296.97     8378.02     73.25 o 
   1   7   0      119.33      152.38      8.00 o 
   2   7   0     3533.07     3559.15     37.76 o 
   3   7   0       50.25       70.05     11.89 o 
   4   7   0       88.24       97.91      8.08 o 
   5   7   0       62.45       46.56      9.83 o 
   6   7   0     1359.35     1394.66     37.24 o 
   7   7   0    13942.58    13588.94    138.05 o 
   8   7   0       69.07       56.31     15.50 o 
   9   7   0     6816.53     6746.32     98.12 o 
  10   7   0     5947.10     6090.98    113.20 o 
  11   7   0      225.39      225.12     26.07 o 
  12   7   0     1808.59     1891.72     53.32 o 
  13   7   0      448.32      372.32     38.03 o 
 -15   8   0     1317.31     1251.97    104.32 o 
 -14   8   0      181.04      230.08     46.21 o 
 -13   8   0     1980.00     2073.93     94.86 o 
 -12   8   0      532.54      555.68     47.60 o 
 -11   8   0       14.39       12.66     17.28 o 
 -10   8   0     4103.86     4106.24     66.61 o 
  -9   8   0     7400.20     7746.86     90.15 o 
  -8   8   0      919.89      916.45     18.13 o 
  -7   8   0     2584.62     2750.46     52.03 o 
  -6   8   0     1764.47     1839.26     35.19 o 
  -5   8   0     6624.26     6664.54     85.91 o 
  -4   8   0     3060.49     3211.86     44.05 o 
  -3   8   0       35.11       64.31      5.46 o 
  -2   8   0     3185.60     3433.27     36.51 o 
  -1   8   0     5854.18     6147.39     57.31 o 
   0   8   0      371.59      355.85     10.21 o 
   1   8   0     6077.68     5852.16     49.18 o 
   2   8   0     4291.74     4429.32     45.60 o 
   3   8   0     5419.58     5398.77     53.75 o 
   4   8   0     1252.54     1151.39     26.10 o 
   5   8   0     7812.32     7839.23     73.96 o 
   6   8   0      828.55      859.30     27.39 o 
   7   8   0     1253.51     1185.27     32.91 o 
   8   8   0      154.53      169.20     18.96 o 
   9   8   0     6981.15     7005.41     93.14 o 
  10   8   0      521.03      488.23     30.87 o 
  11   8   0      906.03      868.58     39.51 o 
  12   8   0      243.83      228.42     31.45 o 
 -12   9   0       82.74      100.72     32.26 o 
 -11   9   0       75.39       50.40     30.53 o 
 -10   9   0    12537.47    12617.98    161.10 o 
  -9   9   0     5783.65     5926.54     70.75 o 
  -8   9   0     3212.33     3455.98     50.75 o 
  -7   9   0       92.20       96.38     10.81 o 
  -6   9   0      232.05      291.45     17.08 o 
  -5   9   0     8018.94     7882.93    101.68 o 
  -4   9   0     5523.52     5402.51     58.42 o 
  -3   9   0      755.90      824.97     20.42 o 
  -2   9   0      262.85      330.66     10.67 o 
  -1   9   0      625.07      605.93     12.60 o 
   0   9   0     1046.03     1127.43     18.09 o 
   1   9   0     3291.23     3280.97     34.10 o 
   2   9   0    13060.93    12726.00    102.84 o 
   3   9   0    16754.70    17077.52    148.66 o 
   4   9   0     1347.04     1131.27     30.91 o 
   5   9   0      443.15      443.38     18.08 o 
   6   9   0      590.81      538.88     19.52 o 
   7   9   0      300.04      344.46     21.37 o 
   8   9   0     1638.83     1595.01     40.57 o 
   9   9   0     4214.81     4175.87     74.16 o 
  10   9   0       40.39       35.82     19.72 o 
  11   9   0      531.89      490.67     43.48 o 
  12   9   0      342.22      359.53     38.34 o 
 -12  10   0      897.11      958.95     70.45 o 
 -11  10   0     1057.10     1107.68     67.80 o 
 -10  10   0      690.65      671.69     30.35 o 
  -9  10   0      500.71      502.94     19.75 o 
  -8  10   0     1867.99     2055.58     38.34 o 
  -7  10   0      895.62      897.83     30.57 o 
  -6  10   0       81.30       60.84     14.03 o 
  -5  10   0     2050.74     2090.99     34.87 o 
  -4  10   0    10849.56    10993.62    135.39 o 
  -3  10   0       11.28       22.89      9.28 o 
  -2  10   0     2956.49     2858.64     39.90 o 
  -1  10   0     2127.24     2041.99     33.31 o 
   0  10   0     4489.42     4575.51     46.93 o 
   1  10   0       21.67       13.31      8.18 o 
   2  10   0     3398.88     3523.33     41.15 o 
   3  10   0    15477.61    15195.82    144.19 o 
   4  10   0      523.28      478.91     20.00 o 
   5  10   0     2064.87     2008.84     55.88 o 
   6  10   0       77.39       65.92     13.90 o 
   7  10   0       12.69        7.29     16.67 o 
   8  10   0     2950.45     2823.37     54.83 o 
   9  10   0      127.43      101.83     21.15 o 
  10  10   0     2942.48     3173.03     62.42 o 
  11  10   0      254.23      183.13     30.68 o 
 -14  11   0      109.08      112.71     27.87 o 
 -13  11   0     1406.41     1529.10     44.09 o 
 -12  11   0     2396.32     2366.39     58.49 o 
 -11  11   0     3381.06     3527.71     78.18 o 
 -10  11   0     4828.95     4816.25     99.85 o 
  -9  11   0      337.09      316.92     26.11 o 
  -8  11   0      766.15      753.46     34.08 o 
  -7  11   0      377.76      411.51     58.49 o 
  -6  11   0     1406.73     1400.69     45.56 o 
  -5  11   0     4377.24     4654.49     80.33 o 
  -4  11   0    21141.59    20942.63    222.30 o 
  -3  11   0      797.74      708.96     21.56 o 
  -2  11   0     3211.16     3076.26     43.45 o 
  -1  11   0     7133.25     7027.55     79.14 o 
   0  11   0     4379.31     4504.78     53.10 o 
   1  11   0     1832.06     1882.13     30.28 o 
   2  11   0      126.64      120.19     13.51 o 
   3  11   0        4.49        3.03     13.15 o 
   4  11   0      248.34      244.32     19.49 o 
   5  11   0      730.68      725.14     27.82 o 
   6  11   0       13.16       17.64     15.59 o 
   7  11   0      107.10       93.25     23.82 o 
   8  11   0      779.39      894.45     45.65 o 
   9  11   0      283.38      300.87     35.25 o 
  10  11   0     2007.25     2039.45     62.84 o 
 -14  12   0     1146.93     1178.55     40.05 o 
 -13  12   0      682.73      756.42     37.03 o 
 -12  12   0     2436.83     2434.78     64.00 o 
 -11  12   0      957.99      903.13     41.29 o 
 -10  12   0     1196.20     1098.91     45.05 o 
  -9  12   0      274.69      251.96     26.94 o 
  -8  12   0     3386.33     3394.03    106.81 o 
  -7  12   0     1444.15     1423.95     79.88 o 
  -6  12   0     2168.16     2107.11     46.94 o 
  -5  12   0     1701.81     1752.04     69.99 o 
  -4  12   0     5513.93     5553.14     92.84 o 
  -3  12   0     3701.30     3654.06     59.03 o 
  -2  12   0      161.34      158.92     14.50 o 
  -1  12   0      495.54      534.13     20.03 o 
   0  12   0    13881.48    14002.50    149.58 o 
   1  12   0      576.65      648.80     22.37 o 
   2  12   0     2326.73     2286.04     48.12 o 
   3  12   0     1166.91     1143.37     41.17 o 
   4  12   0      370.64      400.60     25.52 o 
   5  12   0      384.36      429.66     42.75 o 
   6  12   0      780.71      635.42     27.38 o 
   7  12   0     1153.67     1204.95     84.87 o 
   8  12   0     8098.60     8518.66    151.09 o 
   9  12   0      374.79      305.04     38.53 o 
 -14  13   0      519.23      466.32     30.19 o 
 -13  13   0      582.03      587.13     34.65 o 
 -12  13   0      518.54      618.62     35.46 o 
 -11  13   0      345.22      341.03     30.56 o 
 -10  13   0      244.70      228.25     40.02 o 
  -9  13   0     4038.65     4117.46     99.13 o 
  -8  13   0     9730.03     9800.36    191.10 o 
  -7  13   0      155.89      144.68     20.87 o 
  -6  13   0      527.98      490.28     33.92 o 
  -5  13   0      235.86      240.41     22.35 o 
  -4  13   0       33.64       13.81     17.04 o 
  -3  13   0       90.58       89.53     16.93 o 
  -2  13   0      154.23      156.88     19.55 o 
  -1  13   0      411.96      366.88     35.29 o 
   0  13   0     4321.22     4425.35     73.57 o 
   1  13   0      102.02      120.79     18.84 o 
   2  13   0      367.63      323.68     24.43 o 
   3  13   0      796.68      872.66     42.45 o 
   4  13   0     9352.47     9432.28    165.22 o 
   5  13   0      321.04      300.11     39.60 o 
   6  13   0      539.57      553.20     51.63 o 
   7  13   0       83.47       99.90     34.91 o 
   8  13   0      848.51      732.33     52.64 o 
   9  13   0       50.61       97.51     36.81 o 
 -13  14   0       72.41       84.75     36.84 o 
 -12  14   0        1.68        0.79     24.24 o 
 -11  14   0      849.59      884.38     65.38 o 
 -10  14   0       81.72       61.83     26.39 o 
  -9  14   0     1200.41     1101.19     53.35 o 
  -8  14   0     5654.06     5645.06    129.80 o 
  -7  14   0     2853.77     3055.54     69.59 o 
  -6  14   0     5345.56     5152.80    146.36 o 
  -5  14   0     2086.24     2162.46     59.98 o 
  -4  14   0     2111.30     1975.06     59.07 o 
  -3  14   0     1366.41     1413.09     50.17 o 
  -2  14   0     1521.75     1549.00     47.46 o 
  -1  14   0     1398.13     1377.07     46.07 o 
   0  14   0       44.44       90.56     19.06 o 
   1  14   0        3.63       -7.87     17.09 o 
   2  14   0     3827.30     3859.31     74.22 o 
   3  14   0     2811.85     2989.15    115.31 o 
   4  14   0     2721.50     2641.85     72.58 o 
   5  14   0     2494.82     2683.36     73.81 o 
   6  14   0      500.66      441.13     49.92 o 
   7  14   0      822.24      746.77     91.99 o 
   8  14   0      241.65      218.74     48.43 o 
 -12  15   0        0.50      -41.29     25.87 o 
 -11  15   0     1203.18     1216.33     58.10 o 
 -10  15   0      654.16      661.03     44.37 o 
  -9  15   0      119.84      131.08     31.87 o 
  -8  15   0      277.32      308.55     29.00 o 
  -7  15   0     2649.60     2661.04     68.08 o 
  -6  15   0     2586.24     2667.76     69.14 o 
  -5  15   0       44.78       -2.38     28.20 o 
  -4  15   0     1013.56     1030.50     45.84 o 
  -3  15   0     1723.31     1610.14     56.72 o 
  -2  15   0     2695.16     2769.88     65.65 o 
  -1  15   0      663.34      661.03     34.97 o 
   0  15   0     3287.17     3170.51    176.03 o 
   1  15   0       37.12       -9.23     41.11 o 
   2  15   0        1.07      -12.56     22.68 o 
   3  15   0      564.43      587.90     38.23 o 
   4  15   0     1272.96     1305.66     54.19 o 
   5  15   0      251.72      233.25     41.53 o 
   6  15   0       83.05      113.62     40.70 o 
 -11  16   0     2822.19     2865.93     89.22 o 
 -10  16   0     1812.43     1743.30     69.92 o 
  -9  16   0       41.98       16.74     23.51 o 
  -8  16   0      407.73      363.97     33.01 o 
  -7  16   0     3114.90     3338.72     80.53 o 
  -6  16   0       20.25       13.24     24.43 o 
  -5  16   0      154.03       98.79     27.84 o 
  -4  16   0      110.88       85.54     31.38 o 
  -3  16   0     8879.08     9144.67    164.83 o 
  -2  16   0      590.71      619.34     36.24 o 
  -1  16   0     1569.15     1603.03     53.28 o 
   0  16   0     4341.51     4211.52    177.73 o 
   1  16   0      757.90      630.65     56.26 o 
   2  16   0     5832.10     6341.98    216.10 o 
   3  16   0       48.40      -15.82     25.26 o 
   4  16   0       62.90       42.37     28.50 o 
   5  16   0       18.39       13.47     27.81 o 
 -10  17   0      491.93      407.27     55.73 o 
  -9  17   0      777.22      743.00     55.43 o 
  -8  17   0      212.75      163.41     32.79 o 
  -7  17   0     2989.38     3139.52     81.44 o 
  -6  17   0     1839.56     1938.78     65.37 o 
  -5  17   0      176.05      133.01     31.35 o 
  -4  17   0      124.09      124.75     31.91 o 
  -3  17   0       30.68       -9.56     28.68 o 
  -2  17   0       27.59       47.49     34.42 o 
  -1  17   0        2.74      -45.11     31.91 o 
   0  17   0      177.78      169.44     40.36 o 
   1  17   0     2084.70     2199.28    122.62 o 
   2  17   0      921.31     1065.02     87.27 o 
   3  17   0      550.68      653.06     73.07 o 
  -9  18   0      849.84      779.81     45.44 o 
  -8  18   0      653.38      613.47     42.40 o 
  -7  18   0     1364.43     1396.49     59.16 o 
  -6  18   0     3466.83     3493.55     91.65 o 
  -5  18   0      810.05      844.38     59.80 o 
  -4  18   0      649.78      601.87     80.15 o 
  -3  18   0     2727.83     2959.55     84.11 o 
  -2  18   0      122.84       79.25     38.01 o 
  -1  18   0       15.25       46.42     38.23 o 
   0  18   0      213.67      196.11     43.88 o 
   1  18   0     2468.10     2678.68    136.29 o 
  -6  19   0      676.09      566.47     46.82 o 
  -5  19   0     4262.81     4522.47    110.40 o 
  -4  19   0      155.53       90.25     36.38 o 
  -3  19   0     1281.63     1442.85     74.30 o 
  -2  19   0      735.82      825.87     60.28 o 
   2 -19   1       95.24      131.70     42.75 o 
   3 -19   1      181.55      198.04     50.91 o 
   4 -19   1     2554.66     2586.29     83.50 o 
   5 -19   1       60.42        7.34     37.64 o 
   6 -19   1      359.51      348.63     53.61 o 
  -2 -18   1       73.11      -10.22     51.16 o 
  -1 -18   1      464.92      619.51     78.88 o 
   0 -18   1      398.17      373.24     75.96 o 
   1 -18   1      161.40      153.05     44.90 o 
   2 -18   1     1318.97     1290.81     59.81 o 
   3 -18   1      754.60      689.99     47.77 o 
   4 -18   1     2040.41     2067.89     72.82 o 
   5 -18   1      717.79      698.68     46.74 o 
   6 -18   1      519.53      427.69     40.97 o 
   7 -18   1        0.26      -23.09     27.71 o 
   8 -18   1       46.54       56.22     29.95 o 
   9 -18   1      268.86      274.60     34.87 o 
  -4 -17   1        1.93       25.09     40.40 o 
  -3 -17   1       31.80       16.35     47.06 o 
  -2 -17   1     1220.65     1326.59     97.90 o 
  -1 -17   1     2820.97     3038.76    143.00 o 
   0 -17   1        2.49      -14.47     32.59 o 
   1 -17   1        0.95      -29.24     37.16 o 
   2 -17   1     1058.36     1044.65     44.27 o 
   3 -17   1       67.26       -3.37     29.58 o 
   4 -17   1       42.38       50.56     29.15 o 
   5 -17   1     2658.01     2676.02     76.84 o 
   6 -17   1     3320.41     3271.66    138.85 o 
   7 -17   1     1110.05     1212.14     53.38 o 
   8 -17   1     1503.20     1622.91     58.06 o 
   9 -17   1       14.66       -2.16     25.44 o 
  10 -17   1      180.43      162.47     37.54 o 
  -5 -16   1       62.13       47.11     29.00 o 
  -4 -16   1        0.26       -7.83     26.61 o 
  -3 -16   1     1303.46     1399.94     54.18 o 
  -2 -16   1      792.26      686.90     57.41 o 
  -1 -16   1      842.74      773.33     53.07 o 
   0 -16   1        4.57        1.97     32.40 o 
   1 -16   1      580.59      525.78     36.48 o 
   2 -16   1     1654.28     1720.51     53.71 o 
   3 -16   1      140.56       71.12     29.88 o 
   4 -16   1       17.39        3.08     25.42 o 
   5 -16   1     1727.76     1859.87     61.38 o 
   6 -16   1      891.35      873.75     43.52 o 
   7 -16   1      131.80       96.28     34.82 o 
   8 -16   1     1757.77     1805.56     58.49 o 
   9 -16   1     1400.99     1422.83     65.67 o 
  10 -16   1       27.86       27.72     30.91 o 
  11 -16   1      292.13      232.04     37.39 o 
  -6 -15   1      410.21      380.31     50.85 o 
  -5 -15   1       17.50       -1.09     27.20 o 
  -4 -15   1       10.84       11.50     26.89 o 
  -3 -15   1     1618.93     1774.41     59.55 o 
  -2 -15   1      197.62      165.71     26.34 o 
  -1 -15   1     4716.89     4666.06    103.48 o 
   0 -15   1       28.11       57.51     26.86 o 
   1 -15   1     2488.48     2546.97     62.34 o 
   2 -15   1     8127.70     8237.54    129.03 o 
   3 -15   1       19.41       17.61     23.91 o 
   4 -15   1     1046.55     1089.95     47.72 o 
   5 -15   1     3296.23     3516.72    150.54 o 
   6 -15   1     2539.06     2584.67     68.28 o 
   7 -15   1     3833.40     3697.12     82.06 o 
   8 -15   1     2391.53     2359.56    100.40 o 
   9 -15   1       82.65       44.65     74.90 o 
  10 -15   1     1628.52     1607.71     99.51 o 
  11 -15   1      204.58      225.57     45.41 o 
  12 -15   1      591.15      596.06     40.85 o 
  -8 -14   1      282.21      282.84     50.49 o 
  -7 -14   1       15.87       32.29     42.84 o 
  -6 -14   1     1698.07     1704.77     79.35 o 
  -5 -14   1     1983.18     1896.26     63.16 o 
  -4 -14   1     1328.75     1195.30     51.39 o 
  -3 -14   1     2497.10     2403.60     67.74 o 
  -2 -14   1       25.21        3.64     19.38 o 
  -1 -14   1     2263.50     2208.02     92.91 o 
   0 -14   1      449.64      459.73     26.84 o 
   1 -14   1     3677.66     3673.77     66.89 o 
   2 -14   1     1514.63     1583.98     61.21 o 
   3 -14   1      807.05      761.81     38.42 o 
   4 -14   1      852.23      834.40     40.21 o 
   5 -14   1     1813.35     1719.58     53.01 o 
   6 -14   1     1384.33     1289.15     47.77 o 
   7 -14   1       98.71       39.46     20.84 o 
   8 -14   1        0.09      -41.08     23.81 o 
   9 -14   1      506.63      437.39     56.35 o 
  10 -14   1        4.95       -3.10     24.22 o 
  11 -14   1      351.29      451.76     35.82 o 
  12 -14   1      609.58      568.10     37.22 o 
  13 -14   1     1294.01     1340.41     57.91 o 
  -9 -13   1       90.75      100.15     36.64 o 
  -8 -13   1       23.65        6.52     34.30 o 
  -7 -13   1     1405.69     1464.51     64.26 o 
  -6 -13   1     3842.89     3864.47     79.11 o 
  -5 -13   1    12536.71    12817.76    212.24 o 
  -4 -13   1     3203.16     3223.93     79.75 o 
  -3 -13   1     3034.06     2976.05    148.55 o 
  -2 -13   1        0.11        2.82     17.07 o 
  -1 -13   1      453.77      435.22     41.62 o 
   0 -13   1      466.97      476.77     26.04 o 
   1 -13   1     8501.57     8428.18    108.09 o 
   2 -13   1      965.87      938.36     27.85 o 
   3 -13   1      881.34      901.69     32.30 o 
   4 -13   1      270.70      251.88     23.11 o 
   5 -13   1     1205.75     1127.76     38.53 o 
   6 -13   1      369.19      399.77     24.32 o 
   7 -13   1     7096.04     7071.54    149.14 o 
   8 -13   1      876.43      868.95     45.28 o 
   9 -13   1      115.66       90.63     32.61 o 
  10 -13   1     1059.89     1134.65     74.96 o 
  11 -13   1       58.14       54.65     22.77 o 
  12 -13   1     1088.13     1153.23     49.96 o 
  13 -13   1     3917.40     4187.28     92.91 o 
  14 -13   1     1987.88     2257.48     76.81 o 
 -10 -12   1       70.20       45.55     31.01 o 
  -9 -12   1     1980.06     1990.17     69.57 o 
  -8 -12   1      384.06      345.24     32.59 o 
  -7 -12   1      308.28      372.64     48.83 o 
  -6 -12   1      870.26      895.81     32.41 o 
  -5 -12   1     9546.29     9748.51    135.42 o 
  -4 -12   1      243.78      239.46     22.38 o 
  -3 -12   1      144.43      155.66     28.51 o 
  -2 -12   1     1242.97     1186.38     34.07 o 
  -1 -12   1      981.13      893.72     24.91 o 
   0 -12   1      788.68      688.20     35.71 o 
   1 -12   1     3924.51     3984.64     57.93 o 
   2 -12   1      527.92      565.44     22.12 o 
   3 -12   1      163.56      135.18     15.20 o 
   4 -12   1       58.42       21.88     13.99 o 
   5 -12   1      485.07      437.92     23.42 o 
   6 -12   1      304.24      306.56     20.20 o 
   7 -12   1    17970.33    18330.16    332.12 o 
   8 -12   1      717.17      669.69     45.34 o 
   9 -12   1      127.61      114.22     22.82 o 
  10 -12   1      776.53      808.98     70.49 o 
  11 -12   1      233.23      209.95     26.30 o 
  12 -12   1     2764.56     2932.46     71.08 o 
  13 -12   1     3855.73     4035.86     85.45 o 
  14 -12   1      919.69      934.77     56.80 o 
 -10 -11   1      874.05      969.94     46.12 o 
  -9 -11   1     4821.08     4934.02     95.43 o 
  -8 -11   1       63.69       40.20     23.15 o 
  -7 -11   1       97.48       85.76     23.36 o 
  -6 -11   1       26.52       18.84     15.74 o 
  -5 -11   1      665.58      678.19     26.68 o 
  -4 -11   1     1730.86     1713.47     39.51 o 
  -3 -11   1      154.67      151.25     14.97 o 
  -2 -11   1      117.77       89.37     12.86 o 
  -1 -11   1      487.60      502.35     15.52 o 
   0 -11   1     1794.52     1698.56     31.51 o 
   1 -11   1     6022.49     6225.12     77.61 o 
   2 -11   1     3377.12     3406.97     46.30 o 
   3 -11   1     7152.27     7237.46    102.30 o 
   4 -11   1     5352.19     5272.58     76.48 o 
   5 -11   1      146.65      177.90     14.70 o 
   6 -11   1     7465.23     7548.79    132.38 o 
   7 -11   1     1371.00     1442.14     67.06 o 
   8 -11   1        4.79       13.41     14.46 o 
   9 -11   1     7663.16     7948.34    117.12 o 
  10 -11   1      563.98      557.39     29.10 o 
  11 -11   1        3.36        7.24     16.72 o 
  12 -11   1       75.42       87.62     18.00 o 
  13 -11   1     1868.76     1879.65     71.37 o 
 -11 -10   1     1788.51     1804.60     73.28 o 
 -10 -10   1      598.67      609.19     44.62 o 
  -9 -10   1      334.32      334.92     25.98 o 
  -8 -10   1      721.13      696.38     29.73 o 
  -7 -10   1      544.35      456.89     25.12 o 
  -6 -10   1      330.89      364.10     21.01 o 
  -5 -10   1     1451.66     1404.10     35.89 o 
  -4 -10   1      184.44      168.37     17.83 o 
  -3 -10   1     1735.26     1698.93     35.26 o 
  -2 -10   1      310.56      268.48     12.54 o 
  -1 -10   1     1464.89     1506.13     24.41 o 
   0 -10   1     7603.14     7371.35     67.50 o 
   1 -10   1     6337.29     6337.86     66.04 o 
   2 -10   1     5436.59     5378.03     61.47 o 
   3 -10   1     5129.35     5315.97     64.71 o 
   4 -10   1     6709.93     6628.47     80.72 o 
   5 -10   1     1943.11     1773.59     31.21 o 
   6 -10   1    18320.16    18074.92    211.84 o 
   7 -10   1     3315.42     3483.08     62.64 o 
   8 -10   1      597.10      669.66     24.44 o 
   9 -10   1     7765.89     7774.14    104.78 o 
  10 -10   1        5.55       27.67     23.67 o 
  11 -10   1       77.12       99.55     15.59 o 
  12 -10   1      711.83      676.23     37.46 o 
 -12  -9   1       30.82      -11.39     25.85 o 
 -11  -9   1       55.92       42.59     22.23 o 
 -10  -9   1      269.76      310.81     26.92 o 
  -9  -9   1       49.24       45.30     18.99 o 
  -8  -9   1        2.29      -15.34     15.32 o 
  -7  -9   1      950.11     1003.04     30.79 o 
  -6  -9   1      139.34      158.61     16.68 o 
  -5  -9   1       17.85       17.09     10.10 o 
  -4  -9   1    19030.54    19208.06    158.14 o 
  -3  -9   1     6797.76     6735.40     65.42 o 
  -2  -9   1      454.58      472.63     14.17 o 
  -1  -9   1     4122.13     4228.16     40.58 o 
   0  -9   1     7636.06     7423.29     61.61 o 
   1  -9   1     1862.52     1629.80     23.80 o 
   2  -9   1     5070.87     5178.18     57.66 o 
   3  -9   1    17539.27    17531.54    165.03 o 
   4  -9   1     2970.80     2941.23     36.09 o 
   5  -9   1       95.23       79.51     10.86 o 
   6  -9   1      303.36      263.90     13.67 o 
   7  -9   1     7899.18     7957.26     86.14 o 
   8  -9   1     1049.85     1027.36     21.74 o 
   9  -9   1     3721.75     3885.59     51.14 o 
  10  -9   1      519.34      520.27     21.43 o 
  11  -9   1       44.60       30.43     14.07 o 
 -12  -8   1       41.88       88.27     25.42 o 
 -11  -8   1      864.81      939.60     40.06 o 
 -10  -8   1      851.37      825.18     36.31 o 
  -9  -8   1        9.85        2.69     21.69 o 
  -8  -8   1     1288.40     1362.57     35.98 o 
  -7  -8   1        5.90       -4.49     13.55 o 
  -6  -8   1     5420.58     5156.79     59.11 o 
  -5  -8   1      397.93      369.11     13.99 o 
  -4  -8   1    18679.03    18051.36    148.05 o 
  -3  -8   1    13039.30    12855.98    114.75 o 
  -2  -8   1      647.01      675.34     15.87 o 
  -1  -8   1     2406.00     2548.97     27.79 o 
   0  -8   1     1155.52     1192.11     17.57 o 
   1  -8   1    12965.38    12806.24    104.78 o 
   2  -8   1    19279.65    19623.04    200.13 o 
   3  -8   1     3889.00     3928.69     42.57 o 
   4  -8   1      548.03      686.11     21.62 o 
   5  -8   1      662.21      618.18     16.20 o 
   6  -8   1      248.82      263.51     11.95 o 
   7  -8   1     1117.29     1084.78     18.19 o 
   8  -8   1     5020.31     5405.91     61.56 o 
   9  -8   1    12332.79    12374.39    123.36 o 
  10  -8   1       14.59       18.78      8.65 o 
  11  -8   1       99.53       77.60     22.29 o 
  12  -8   1       19.47      -31.76     26.89 o 
  13  -8   1       10.24      -32.31     30.98 o 
  14  -8   1     7676.25     8321.34    279.40 o 
 -13  -7   1       27.08       23.26     27.99 o 
 -12  -7   1       13.38       50.37     21.08 o 
 -11  -7   1      757.68      724.48     35.15 o 
 -10  -7   1     3374.61     3271.59     65.48 o 
  -9  -7   1       81.00       69.28     20.04 o 
  -8  -7   1     4748.65     4768.16     68.04 o 
  -7  -7   1     6756.70     6432.09     73.49 o 
  -6  -7   1      208.23      193.13     13.03 o 
  -5  -7   1     3748.10     3623.36     40.55 o 
  -4  -7   1      498.90      518.78     17.86 o 
  -3  -7   1       61.12       67.87      7.56 o 
  -2  -7   1     8957.40     9082.80     75.60 o 
  -1  -7   1     6285.53     6352.49     51.94 o 
   0  -7   1       87.45       93.72      6.18 o 
   1  -7   1     2161.99     2326.51     24.41 o 
   2  -7   1    11852.37    12096.29    104.93 o 
   3  -7   1      418.52      404.67      9.45 o 
   4  -7   1    39511.60    38576.55    384.47 o 
   5  -7   1     1475.95     1453.58     25.31 o 
   6  -7   1        9.94       11.89      4.81 o 
   7  -7   1     5454.16     5410.87     54.58 o 
   8  -7   1    23093.74    23137.50    197.58 o 
   9  -7   1     4788.64     4905.71     71.60 o 
  10  -7   1      513.67      588.77     24.44 o 
  11  -7   1     1369.48     1306.46     42.78 o 
  12  -7   1     1429.80     1394.73     55.46 o 
  13  -7   1      290.20      274.14     44.64 o 
  14  -7   1     2459.71     2266.78     98.47 o 
  15  -7   1     3094.15     3285.81    121.73 o 
  16  -7   1        8.92       15.26     24.24 o 
 -13  -6   1      549.91      486.08     35.97 o 
 -12  -6   1      155.37       67.78     21.54 o 
 -11  -6   1     8081.58     7783.45    103.47 o 
 -10  -6   1     3612.50     3661.05     67.53 o 
  -9  -6   1      395.43      347.67     21.31 o 
  -8  -6   1    13897.91    14026.00    153.82 o 
  -7  -6   1     2758.34     2609.50     37.79 o 
  -6  -6   1     2889.72     2872.80     39.35 o 
  -5  -6   1     5242.44     4978.33     51.96 o 
  -4  -6   1      808.44      936.10     16.91 o 
  -3  -6   1     1906.30     1820.50     23.87 o 
  -2  -6   1      905.10      946.45     16.07 o 
  -1  -6   1     2822.53     2574.41     26.87 o 
   0  -6   1     3697.71     4195.98     42.63 o 
   1  -6   1     1611.81     1602.81     19.59 o 
   2  -6   1    21563.78    22007.96    203.42 o 
   3  -6   1      840.36      816.34     19.55 o 
   4  -6   1    43009.26    44260.09    383.60 o 
   5  -6   1    18702.66    19604.86    156.06 o 
   6  -6   1      932.81      977.27     15.94 o 
   7  -6   1     2975.61     2877.91     45.59 o 
   8  -6   1     3512.99     3781.65     57.66 o 
   9  -6   1     2069.46     2064.27     47.97 o 
  10  -6   1     5380.75     5597.94     87.17 o 
  11  -6   1     1855.47     1810.68     50.13 o 
  12  -6   1      800.39      816.26     38.62 o 
  13  -6   1      219.91      286.46     35.07 o 
  14  -6   1      324.26      345.73     20.40 o 
  15  -6   1      140.87      147.37     17.93 o 
  16  -6   1       90.33      151.16     46.51 o 
 -14  -5   1     1947.12     1963.07     96.29 o 
 -13  -5   1       40.33       60.95     23.16 o 
 -12  -5   1      409.56      286.63     24.82 o 
 -11  -5   1     1252.70     1170.28     36.00 o 
 -10  -5   1      331.01      317.66     24.35 o 
  -9  -5   1       39.77       40.88     15.64 o 
  -8  -5   1     3847.58     3915.45     55.14 o 
  -7  -5   1      443.34      359.48     14.84 o 
  -6  -5   1     5425.32     5158.81     55.70 o 
  -5  -5   1      885.59      861.17     16.49 o 
  -4  -5   1      379.82      409.20     10.07 o 
  -3  -5   1      935.00     1082.98     17.58 o 
  -2  -5   1    26168.40    25737.01    200.88 o 
  -1  -5   1    11979.12    11900.94     99.79 o 
   0  -5   1     3363.13     3512.19     34.33 o 
   1  -5   1      178.68      215.43      6.62 o 
   2  -5   1    21571.91    22098.18    261.15 o 
   3  -5   1    11036.84    11212.18    103.80 o 
   4  -5   1    16915.97    17613.09    158.95 o 
   5  -5   1    14241.06    14583.89    119.78 o 
   6  -5   1     3206.04     3181.96     48.45 o 
   7  -5   1    21762.69    21177.62    230.39 o 
   8  -5   1     2090.50     2153.95     40.32 o 
   9  -5   1       52.39       67.66     15.99 o 
  10  -5   1     4392.40     4347.11    126.59 o 
  11  -5   1      436.03      436.10     22.11 o 
  12  -5   1     1085.60     1069.96     42.41 o 
  13  -5   1       40.82       37.54     12.96 o 
  14  -5   1      631.15      618.39     25.90 o 
  15  -5   1      417.68      393.18     29.48 o 
  16  -5   1     1794.58     2003.09     85.63 o 
 -14  -4   1     4092.41     4338.96    100.09 o 
 -13  -4   1      147.82       91.63     22.66 o 
 -12  -4   1      657.96      740.95     31.20 o 
 -11  -4   1      319.52      354.80     27.82 o 
 -10  -4   1     1294.38     1150.38     50.52 o 
  -9  -4   1      772.66      743.49     27.71 o 
  -8  -4   1      320.33      258.64     15.37 o 
  -7  -4   1      392.67      353.79     15.68 o 
  -6  -4   1       45.63       54.19      8.53 o 
  -5  -4   1      541.66      485.28     20.33 o 
  -4  -4   1       10.19       24.92      4.75 o 
  -3  -4   1    31789.61    31545.95    227.15 o 
  -2  -4   1    56876.64    57846.93    497.92 o 
  -1  -4   1     2997.88     3304.10     34.42 o 
   0  -4   1    11003.04    11820.43    117.49 o 
   1  -4   1    13420.28    14239.76    178.78 o 
   2  -4   1     3528.21     3823.74     45.17 o 
   3  -4   1    26303.79    28557.35    291.85 o 
   4  -4   1    39861.20    40034.64    385.57 o 
   5  -4   1     7375.31     7553.74     91.50 o 
   6  -4   1      295.12      311.88     15.21 o 
   7  -4   1      142.31      133.13     11.26 o 
   8  -4   1     1328.85     1231.68     30.27 o 
   9  -4   1     2272.17     2264.75     37.99 o 
  10  -4   1     3724.90     3663.01     55.96 o 
  11  -4   1     1880.81     1756.67     33.04 o 
  12  -4   1     1494.96     1478.48     32.12 o 
  13  -4   1        8.17       -5.96     13.53 o 
  14  -4   1      122.96      132.74     18.07 o 
  15  -4   1      770.88      720.75     33.30 o 
  16  -4   1     4472.03     4925.15     98.81 o 
 -15  -3   1      637.32      782.62     75.53 o 
 -14  -3   1      485.97      460.93     33.06 o 
 -13  -3   1      347.91      297.66     26.53 o 
 -12  -3   1     1157.95     1161.32     36.28 o 
 -11  -3   1       44.25       13.86     16.21 o 
 -10  -3   1      164.57      132.15     18.66 o 
  -9  -3   1     1469.80     1530.36     36.35 o 
  -8  -3   1     1295.65     1281.49     38.66 o 
  -7  -3   1    18823.35    18397.22    167.99 o 
  -6  -3   1       10.35       21.10      7.46 o 
  -5  -3   1     1566.26     1810.12     27.16 o 
  -4  -3   1     8002.71     7735.80     76.19 o 
  -3  -3   1    71148.63    71404.78    551.64 o 
  -2  -3   1    38465.62    40821.29    338.80 o 
  -1  -3   1    21783.35    24196.60    254.32 o 
   0  -3   1      148.75      164.60     11.72 o 
   1  -3   1      882.91      740.55     16.01 o 
   2  -3   1    14874.82    15498.43    162.59 o 
   3  -3   1        8.01       47.77     18.37 o 
   4  -3   1    13002.86    13168.88    163.81 o 
   5  -3   1      110.40       95.45      8.18 o 
   6  -3   1     6389.24     6651.69     73.94 o 
   7  -3   1     2885.43     3057.19     48.49 o 
   8  -3   1     5887.24     5885.56     57.93 o 
   9  -3   1      323.05      351.46     13.90 o 
  10  -3   1    11272.71    11215.92    119.29 o 
  11  -3   1        4.47        2.36     11.39 o 
  12  -3   1      144.92      149.70     15.30 o 
  13  -3   1       42.23       55.13     14.87 o 
  14  -3   1      430.90      433.42     23.97 o 
  15  -3   1     3228.08     3239.62     70.47 o 
  16  -3   1     4616.25     5170.56     96.09 o 
 -15  -2   1       69.60       81.08     27.66 o 
 -14  -2   1       32.39        9.48     20.03 o 
 -13  -2   1     1409.60     1397.62     41.92 o 
 -12  -2   1       26.11       28.60     18.59 o 
 -11  -2   1      796.29      784.29     29.06 o 
 -10  -2   1      897.68      902.12     27.66 o 
  -9  -2   1    20702.16    20097.83    195.04 o 
  -8  -2   1     1498.83     1519.47     39.54 o 
  -7  -2   1     7713.13     7429.19     71.91 o 
  -6  -2   1    19235.97    18620.54    158.38 o 
  -5  -2   1     9446.16     9367.74     85.65 o 
  -4  -2   1    21136.34    20686.97    182.74 o 
  -3  -2   1    11556.44    12379.87    130.07 o 
  -2  -2   1     1518.40     1490.18     19.53 o 
  -1  -2   1     2238.44     2296.11     31.70 o 
   0  -2   1      237.67      184.44      4.91 o 
   1  -2   1      306.73      228.13      9.18 o 
   2  -2   1     1706.18     2200.61     27.52 o 
   3  -2   1      700.73      550.75     41.29 o 
   4  -2   1      143.76      126.97      7.07 o 
   5  -2   1    33456.03    33408.61    336.98 o 
   6  -2   1    27326.27    28690.74    234.32 o 
   7  -2   1     2025.76     2036.36     27.87 o 
   8  -2   1      318.14      315.30     13.76 o 
   9  -2   1     6846.71     6824.29     74.51 o 
  10  -2   1     5885.91     5855.32     71.81 o 
  11  -2   1     4641.34     4617.01     66.02 o 
  12  -2   1      452.00      409.22     23.40 o 
  13  -2   1      180.76      220.74     32.54 o 
  14  -2   1      300.41      271.23     24.12 o 
  15  -2   1      708.98      697.80     33.67 o 
  16  -2   1      111.49       87.67     25.98 o 
 -15  -1   1      400.04      378.60     33.70 o 
 -14  -1   1      269.63      240.39     26.61 o 
 -13  -1   1     3403.47     3232.55     70.72 o 
 -12  -1   1      129.80       92.12     19.77 o 
 -11  -1   1       10.13        4.48     12.90 o 
 -10  -1   1      118.68      161.43     14.14 o 
  -9  -1   1    26611.96    25448.35    224.69 o 
  -8  -1   1      541.45      582.02     20.60 o 
  -7  -1   1      775.74      885.06     19.34 o 
  -6  -1   1    11970.64    11520.56    112.27 o 
  -5  -1   1     1847.04     1705.42     26.24 o 
  -4  -1   1    27660.01    27762.16    252.84 o 
  -3  -1   1      380.75      393.40     22.45 o 
  -2  -1   1    22431.82    23802.83    267.99 o 
  -1  -1   1    12836.93    12916.54    125.31 o 
   1  -1   1    51450.29    52123.24    961.01 o 
   2  -1   1    17820.37    19290.54    229.91 o 
   3  -1   1    50544.90    53196.32    576.53 o 
   4  -1   1    17042.40    17298.15    162.87 o 
   5  -1   1    10502.84    10437.83     97.43 o 
   6  -1   1    10309.62     9628.57     84.37 o 
   7  -1   1     9656.60     9570.63     95.25 o 
   8  -1   1     2256.32     2225.96     34.24 o 
   9  -1   1    17155.85    17138.72    164.99 o 
  10  -1   1        6.54       19.21     11.02 o 
  11  -1   1     1639.61     1681.54     37.36 o 
  12  -1   1     3717.89     3553.04     59.51 o 
  13  -1   1      371.36      417.01     25.32 o 
  14  -1   1      865.27      870.12     35.19 o 
  15  -1   1       78.39       85.74     22.60 o 
 -15   0   1      304.70      290.49     30.80 o 
 -14   0   1     4648.63     4831.98    124.82 o 
 -13   0   1     6554.49     6444.55     92.99 o 
 -12   0   1     3212.12     3083.28     55.86 o 
 -11   0   1     1145.46     1173.27     32.09 o 
 -10   0   1      577.76      582.83     20.27 o 
  -9   0   1     1017.90      976.17     23.63 o 
  -8   0   1      477.80      384.32     13.12 o 
  -7   0   1     2334.34     2182.02     30.08 o 
  -6   0   1      152.42      141.27      8.09 o 
  -5   0   1    11875.28    11777.85    109.64 o 
  -4   0   1     2636.40     2613.74     30.47 o 
  -3   0   1      354.29      384.44     10.47 o 
  -2   0   1      833.87      970.69     23.40 o 
  -1   0   1    71641.36    73170.32    776.40 o 
   1   0   1    11429.90    11344.32    597.48 o 
   2   0   1    22348.06    23614.95    259.89 o 
   3   0   1      958.41      899.95     17.10 o 
   4   0   1       91.14       34.67      4.93 o 
   5   0   1    10375.47     9954.59     84.31 o 
   6   0   1     3100.25     3030.88     34.28 o 
   7   0   1     1139.12     1085.98     22.34 o 
   8   0   1      336.76      318.76     13.77 o 
   9   0   1     5963.22     5683.50     88.06 o 
  10   0   1        1.78        6.48     11.27 o 
  11   0   1      220.69      171.00     23.34 o 
  12   0   1      700.72      617.25     28.42 o 
  13   0   1      664.84      655.73     31.52 o 
  14   0   1     1139.92     1144.57     38.80 o 
  15   0   1      872.57      946.39     43.29 o 
 -16   1   1      100.69      160.88     28.31 o 
 -15   1   1        1.34       27.90     23.16 o 
 -14   1   1     1844.60     1860.64     46.04 o 
 -13   1   1     3382.29     3422.99     60.17 o 
 -12   1   1     7820.97     7975.13    103.36 o 
 -11   1   1     1909.83     1786.02     37.55 o 
 -10   1   1        0.04       -7.20     10.10 o 
  -9   1   1    12925.63    12386.62    122.30 o 
  -8   1   1       28.61       38.01      7.48 o 
  -7   1   1      544.72      572.92     15.40 o 
  -6   1   1     1146.13     1145.53     16.80 o 
  -5   1   1     7641.44     6913.04     61.66 o 
  -4   1   1    28894.47    29461.00    246.32 o 
  -3   1   1      591.72      719.48     12.57 o 
  -2   1   1    15691.70    17229.51    150.75 o 
  -1   1   1   106659.99   102599.11   4261.26 o 
   1   1   1      104.27      148.10      4.27 o 
   2   1   1     8118.54     9567.38    125.12 o 
   3   1   1     3120.19     3114.14     46.96 o 
   4   1   1    15332.13    15443.07    137.55 o 
   5   1   1     7676.69     7537.95     69.59 o 
   6   1   1     9443.24     9011.46     86.67 o 
   7   1   1      581.84      508.85     15.03 o 
   8   1   1       30.94       39.14      9.53 o 
   9   1   1    11151.93    10899.16    120.72 o 
  10   1   1      184.23      209.98     19.64 o 
  11   1   1     1598.73     1408.77     39.52 o 
  12   1   1     2661.53     2704.78     58.07 o 
  13   1   1     1115.99     1080.05     37.31 o 
  14   1   1        8.58      -19.20     19.32 o 
  15   1   1       61.45       72.52     26.69 o 
 -16   2   1       30.96       11.76     22.70 o 
 -15   2   1     1523.80     1544.53     49.24 o 
 -14   2   1        4.97       -0.02     17.60 o 
 -13   2   1      279.61      272.66     20.80 o 
 -12   2   1      110.87      110.57     15.78 o 
 -11   2   1     4472.92     4501.25     64.57 o 
 -10   2   1     2332.69     2162.68     36.61 o 
  -9   2   1       56.47       52.78      9.06 o 
  -8   2   1      946.37      977.62     20.91 o 
  -7   2   1    13087.92    12834.44    124.74 o 
  -6   2   1    33960.77    35015.29    260.06 o 
  -5   2   1    10355.17    10394.74     89.71 o 
  -4   2   1      350.54      301.91     14.90 o 
  -3   2   1     3129.52     3493.39     45.23 o 
  -2   2   1     2097.91     2011.74     24.23 o 
  -1   2   1    27659.66    30348.51    880.44 o 
   0   2   1     1551.43     1438.39     24.52 o 
   1   2   1    27584.27    29445.15    330.84 o 
   2   2   1      182.48      198.40      6.87 o 
   3   2   1     2342.54     2535.84     33.26 o 
   4   2   1     7363.04     6982.54     63.88 o 
   5   2   1       20.97        4.46      6.94 o 
   6   2   1     7369.48     7297.25     67.42 o 
   7   2   1     1988.72     2071.78     37.03 o 
   8   2   1      592.39      478.39     24.20 o 
   9   2   1     2457.37     2540.41     40.92 o 
  10   2   1      180.39      199.40     19.14 o 
  11   2   1     1791.60     1548.81     43.18 o 
  12   2   1      380.33      374.42     25.46 o 
  13   2   1     1764.86     1783.74     47.19 o 
  14   2   1      508.48      524.31     31.39 o 
  15   2   1       46.31       32.16     26.29 o 
 -16   3   1     2507.80     2694.28     75.75 o 
 -15   3   1      905.35      893.24     46.76 o 
 -14   3   1      893.51      878.00     36.57 o 
 -13   3   1      200.37      211.65     19.35 o 
 -12   3   1     1386.65     1374.15     33.07 o 
 -11   3   1     2328.00     2281.88     40.38 o 
 -10   3   1     4909.52     4835.72     60.62 o 
  -9   3   1      965.00      983.88     21.21 o 
  -8   3   1    20361.89    21248.48    220.69 o 
  -7   3   1    18509.99    18153.92    160.08 o 
  -6   3   1      794.95      685.63     17.29 o 
  -5   3   1     5688.39     5791.16     68.89 o 
  -4   3   1    19940.51    20566.66    248.92 o 
  -3   3   1    29420.51    29551.92    645.78 o 
  -2   3   1    21389.90    22538.78    260.75 o 
  -1   3   1     2897.62     2909.21     41.77 o 
   0   3   1    22448.12    23246.47    264.14 o 
   1   3   1    17002.86    17740.90    172.90 o 
   2   3   1     1304.19     1388.96     23.74 o 
   3   3   1    21217.86    21456.69    180.94 o 
   4   3   1     3914.50     3819.61     41.78 o 
   5   3   1    15113.21    15223.49    131.85 o 
   6   3   1       49.24       58.73     11.46 o 
   7   3   1    10024.44    10029.54     99.32 o 
   8   3   1      615.37      654.64     21.17 o 
   9   3   1     1242.18     1212.45     33.23 o 
  10   3   1     3051.08     3049.89     55.84 o 
  11   3   1     3698.46     3574.94     86.35 o 
  12   3   1     2406.46     2306.25     62.22 o 
  13   3   1     1369.05     1363.00     43.44 o 
  14   3   1     1072.42     1146.43     49.69 o 
 -16   4   1     1546.36     1672.50     54.37 o 
 -15   4   1      137.93      160.42     22.23 o 
 -14   4   1      212.93      204.70     19.77 o 
 -13   4   1      180.36      224.74     18.00 o 
 -12   4   1     9605.18    10113.96    128.57 o 
 -11   4   1        1.73        9.42     11.27 o 
 -10   4   1      263.07      219.65     15.50 o 
  -9   4   1     1180.99     1177.87     23.37 o 
  -8   4   1     2025.40     2049.33     29.54 o 
  -7   4   1      946.54      916.71     25.17 o 
  -6   4   1      126.65      167.90     11.48 o 
  -5   4   1     4132.77     3690.84     37.65 o 
  -4   4   1     2949.16     3652.88     46.16 o 
  -3   4   1    37633.31    38515.40    395.11 o 
  -2   4   1       70.63       90.19     11.17 o 
  -1   4   1       52.75       64.30      6.60 o 
   0   4   1    53917.65    55055.77    736.58 o 
   1   4   1      184.54      220.56      9.13 o 
   2   4   1    32330.02    33418.94    279.41 o 
   3   4   1    15256.59    14677.36    115.07 o 
   4   4   1     4395.52     4099.39     48.94 o 
   5   4   1     8312.88     7900.22     74.21 o 
   6   4   1     1056.71     1105.48     20.95 o 
   7   4   1    11348.12    10888.28    108.34 o 
   8   4   1      223.66      284.62     17.63 o 
   9   4   1     3317.86     3056.93     55.18 o 
  10   4   1     3025.81     2820.09     55.55 o 
  11   4   1     1412.62     1371.73     43.64 o 
  12   4   1      281.85      195.01     23.42 o 
  13   4   1      375.64      335.34     27.97 o 
  14   4   1     2327.14     2467.33     75.49 o 
 -16   5   1      196.22      209.31     24.90 o 
 -15   5   1     1524.93     1645.37     44.16 o 
 -14   5   1      364.52      381.34     25.67 o 
 -13   5   1      347.86      335.81     18.79 o 
 -12   5   1     9683.60     9769.01    166.60 o 
 -11   5   1     4298.92     4298.55     76.53 o 
 -10   5   1     4564.08     4540.57     59.59 o 
  -9   5   1      223.90      272.80     11.45 o 
  -8   5   1     2782.36     2700.63     45.86 o 
  -7   5   1    11675.21    11760.55    111.03 o 
  -6   5   1      368.91      437.39     10.52 o 
  -5   5   1    10887.56    11499.48    115.95 o 
  -4   5   1     3452.78     3781.94     56.06 o 
  -3   5   1       37.11       89.22     20.58 o 
  -2   5   1    12587.52    13050.02    134.91 o 
  -1   5   1     1151.46     1160.18     21.09 o 
   0   5   1    31709.77    31916.42    261.49 o 
   1   5   1    34962.17    35600.80    302.34 o 
   2   5   1    10256.79    10299.53     87.63 o 
   3   5   1      630.23      628.81     13.65 o 
   4   5   1     2516.96     2122.77     25.08 o 
   5   5   1      571.90      614.60     16.07 o 
   6   5   1    21497.28    20604.92    175.58 o 
   7   5   1     1567.60     1616.57     28.10 o 
   8   5   1     1132.49     1164.82     30.71 o 
   9   5   1      364.93      358.91     23.14 o 
  10   5   1      765.09      759.20     31.38 o 
  11   5   1      276.46      319.71     27.40 o 
  12   5   1     1679.88     1869.71     55.20 o 
  13   5   1        6.88        7.53     21.70 o 
  14   5   1      397.64      389.93     38.47 o 
 -16   6   1       32.56       37.42     18.73 o 
 -15   6   1      102.56      113.55     18.11 o 
 -14   6   1      826.81      817.73     29.22 o 
 -13   6   1      218.62      263.15     16.92 o 
 -12   6   1      139.74      146.86     18.06 o 
 -11   6   1     9188.43     9301.83    120.31 o 
 -10   6   1     4046.55     4165.12     49.78 o 
  -9   6   1     1510.60     1491.40     23.72 o 
  -8   6   1    15618.54    15119.94    141.94 o 
  -7   6   1      341.40      411.73     10.43 o 
  -6   6   1       25.81       50.75      6.08 o 
  -5   6   1      871.67      927.56     20.66 o 
  -4   6   1    14587.43    14905.07    147.61 o 
  -3   6   1     3871.90     4398.20     55.38 o 
  -2   6   1      795.14      800.21     16.06 o 
  -1   6   1      223.04      324.81      7.09 o 
   0   6   1    23279.20    22856.65    184.47 o 
   1   6   1     4096.82     3643.65     38.46 o 
   2   6   1       40.94       74.65     13.16 o 
   3   6   1     6007.51     5854.75     63.53 o 
   4   6   1     4677.91     4770.02     48.94 o 
   5   6   1     6301.83     6444.37     63.72 o 
   6   6   1    13510.65    12587.08    115.55 o 
   7   6   1     2556.46     2640.57     40.22 o 
   8   6   1     9051.42     8584.88    104.54 o 
   9   6   1       74.16      110.47     18.77 o 
  10   6   1     3577.68     3378.46     64.57 o 
  11   6   1     1419.39     1423.25     44.63 o 
  12   6   1     1570.00     1620.32     53.35 o 
  13   6   1      107.74       80.16     29.45 o 
 -16   7   1       66.91       42.12     26.57 o 
 -15   7   1     2379.33     2426.34     66.02 o 
 -14   7   1     5195.45     5247.88     82.55 o 
 -13   7   1      319.62      345.84     45.01 o 
 -12   7   1      564.67      587.40     27.16 o 
 -11   7   1       29.46       26.86     13.29 o 
 -10   7   1     1144.16     1131.75     29.97 o 
  -9   7   1        9.24       41.41      9.37 o 
  -8   7   1     5772.70     6016.18     76.94 o 
  -7   7   1     9101.77     9141.58     77.93 o 
  -6   7   1     9275.33     9238.67     86.83 o 
  -5   7   1     1101.08     1077.91     27.47 o 
  -4   7   1    13060.28    12898.98    130.34 o 
  -3   7   1     1241.34     1328.94     24.16 o 
  -2   7   1     6984.23     7332.69     71.28 o 
  -1   7   1      184.34      222.67      7.44 o 
   0   7   1    19691.48    19456.26    151.10 o 
   1   7   1      137.22      181.56     12.62 o 
   2   7   1     1182.56     1067.52     18.98 o 
   3   7   1      616.12      551.80     13.28 o 
   4   7   1     2021.52     2108.72     28.24 o 
   5   7   1     5615.95     5423.69     59.91 o 
   6   7   1     6546.12     6455.89     69.47 o 
   7   7   1     3555.38     3696.00     53.84 o 
   8   7   1     2497.10     2365.06     45.21 o 
   9   7   1     4934.54     4823.65     79.16 o 
  10   7   1     2169.92     1963.16     51.31 o 
  11   7   1      371.61      351.96     29.08 o 
  12   7   1      630.58      617.73     38.29 o 
  13   7   1      656.28      750.13     46.36 o 
 -16   8   1       98.43       64.48     29.20 o 
 -15   8   1      823.70      815.75     55.18 o 
 -14   8   1     7541.03     8005.44    237.79 o 
 -13   8   1      487.99      514.76     51.05 o 
 -12   8   1       53.55       68.39     24.00 o 
 -11   8   1       98.24       84.50     23.86 o 
 -10   8   1     1024.06     1057.42     30.22 o 
  -9   8   1     2257.09     2395.08     37.97 o 
  -8   8   1      715.58      750.21     19.08 o 
  -7   8   1     1153.08     1145.52     22.10 o 
  -6   8   1     6299.38     6525.16     77.29 o 
  -5   8   1     2008.96     2090.42     36.77 o 
  -4   8   1      603.37      676.10     12.61 o 
  -3   8   1     9961.04     9932.58     91.52 o 
  -2   8   1    20023.04    20521.21    186.31 o 
  -1   8   1     5456.37     5392.17     55.78 o 
   0   8   1      129.80      112.78      7.00 o 
   1   8   1     3326.71     3613.79     35.39 o 
   2   8   1       16.71       27.90      7.63 o 
   3   8   1     6512.23     6424.27     61.48 o 
   4   8   1    13017.36    12675.53    114.40 o 
   5   8   1      229.33      226.93     18.38 o 
   6   8   1    10450.91    10306.29    116.13 o 
   7   8   1      444.15      434.01     30.07 o 
   8   8   1     3394.74     3292.57     56.31 o 
   9   8   1       29.52       23.56     17.58 o 
  10   8   1        6.57      -13.32     20.34 o 
  11   8   1     1794.74     1709.87     58.28 o 
  12   8   1     1342.18     1525.14     69.52 o 
 -13   9   1     1469.67     1546.60    121.60 o 
 -12   9   1        0.31       -3.11     11.75 o 
 -11   9   1     3674.23     3824.67     69.11 o 
 -10   9   1     2376.85     2401.61     60.67 o 
  -9   9   1     1491.03     1463.10     47.70 o 
  -8   9   1      786.21      819.49     23.11 o 
  -7   9   1      123.56      128.72     16.90 o 
  -6   9   1      637.16      598.49     24.29 o 
  -5   9   1     8681.62     8585.57    109.24 o 
  -4   9   1     1430.99     1362.20     21.81 o 
  -3   9   1     7258.09     7363.99     75.90 o 
  -2   9   1     2896.22     2755.23     37.32 o 
  -1   9   1      395.62      361.13     12.04 o 
   0   9   1     1042.55     1021.80     17.61 o 
   1   9   1    20691.10    20702.75    147.81 o 
   2   9   1     1119.35      996.40     20.79 o 
   3   9   1       51.42        7.76     10.31 o 
   4   9   1    20408.49    19658.51    201.78 o 
   5   9   1     4372.01     4238.73     56.23 o 
   6   9   1      328.84      266.11     19.22 o 
   7   9   1        8.17       11.37     15.15 o 
   8   9   1     3759.49     3664.16     61.91 o 
   9   9   1      266.11      227.57     22.58 o 
  10   9   1      520.34      525.68     29.45 o 
  11   9   1      216.61      122.91     36.24 o 
  12   9   1      259.56      289.19     50.85 o 
 -14  10   1      307.72      355.41     32.29 o 
 -13  10   1       80.53       81.17     16.67 o 
 -12  10   1       15.63       15.99     15.51 o 
 -11  10   1     4671.76     4896.39    108.76 o 
 -10  10   1      763.69      727.90     49.47 o 
  -9  10   1     8472.15     8278.83    114.42 o 
  -8  10   1     1145.69     1180.75     34.45 o 
  -7  10   1     1421.63     1386.60     37.23 o 
  -6  10   1     4586.90     4694.59     79.76 o 
  -5  10   1      761.06      724.15     23.28 o 
  -4  10   1     5409.24     5528.34     73.01 o 
  -3  10   1    11656.63    11602.49    123.30 o 
  -2  10   1     4329.16     4294.69     52.59 o 
  -1  10   1     7896.82     7779.29     76.90 o 
   0  10   1     7912.19     7726.26     74.21 o 
   1  10   1     4286.79     4470.07     47.73 o 
   2  10   1    11464.25    11316.46    104.48 o 
   3  10   1      879.36      842.68     23.01 o 
   4  10   1     2354.75     2257.85     43.91 o 
   5  10   1        3.08       -2.91     13.78 o 
   6  10   1      246.20      204.58     27.43 o 
   7  10   1     4909.42     5088.81     74.75 o 
   8  10   1     1277.33     1232.39     37.77 o 
   9  10   1     1155.94     1083.88     36.87 o 
  10  10   1      738.19      746.10     34.12 o 
  11  10   1      542.33      508.32     41.22 o 
 -15  11   1      541.81      508.02     40.31 o 
 -14  11   1       96.11       76.39     23.36 o 
 -13  11   1     1126.35     1103.85     40.03 o 
 -12  11   1     1393.33     1485.99     47.14 o 
 -11  11   1       28.96       40.10     23.61 o 
 -10  11   1      104.95      137.23     21.84 o 
  -9  11   1     6601.52     6768.61    133.01 o 
  -8  11   1      192.32      189.43     21.88 o 
  -7  11   1      961.93      967.23     33.98 o 
  -6  11   1     2277.10     2300.36     43.07 o 
  -5  11   1     2885.17     2820.74     50.57 o 
  -4  11   1     2940.84     2880.36     52.56 o 
  -3  11   1    11692.21    11692.85    126.47 o 
  -2  11   1     9299.37     9130.94     96.29 o 
  -1  11   1     3225.08     3038.38     44.71 o 
   0  11   1      968.72     1014.63     23.21 o 
   1  11   1      109.68       96.01     11.08 o 
   2  11   1     7059.58     7095.67     92.18 o 
   3  11   1      119.99      110.14     17.53 o 
   4  11   1     3322.47     3328.87     74.26 o 
   5  11   1     1012.63     1027.49     32.12 o 
   6  11   1      749.53      612.98     32.36 o 
   7  11   1      683.44      714.31     53.04 o 
   8  11   1      303.73      268.38     30.13 o 
   9  11   1     6517.28     6481.79    127.87 o 
  10  11   1      906.34      940.36     50.82 o 
 -14  12   1     1874.10     2084.03     56.21 o 
 -13  12   1     3680.59     3790.18     84.90 o 
 -12  12   1     2978.86     3079.99     91.92 o 
 -11  12   1      482.92      466.90     54.26 o 
 -10  12   1      197.96      207.26     25.56 o 
  -9  12   1      196.95      271.71     27.46 o 
  -8  12   1      885.93      886.42     43.38 o 
  -7  12   1     3747.13     3911.90    105.87 o 
  -6  12   1     1903.96     1931.98     45.69 o 
  -5  12   1     4955.74     5138.20    113.23 o 
  -4  12   1      868.33      799.25     41.34 o 
  -3  12   1     2608.66     2636.72     48.29 o 
  -2  12   1     1346.94     1305.77     28.97 o 
  -1  12   1     5973.37     6125.43     73.40 o 
   0  12   1     2602.49     2604.73     40.65 o 
   1  12   1     1788.47     1815.63     40.81 o 
   2  12   1      128.27      114.46     17.73 o 
   3  12   1      995.89     1104.68     40.46 o 
   4  12   1      402.93      391.69     25.43 o 
   5  12   1     4165.33     4160.65    113.16 o 
   6  12   1     2272.18     2248.60     57.81 o 
   7  12   1      773.21      750.46     37.68 o 
   8  12   1      609.96      636.40     39.48 o 
   9  12   1     1523.06     1512.77     54.73 o 
 -14  13   1     1237.97     1344.35     74.76 o 
 -13  13   1     3383.33     3575.56     85.73 o 
 -12  13   1      142.96      163.64     26.22 o 
 -11  13   1      617.26      605.72     48.87 o 
 -10  13   1     2767.32     2702.96     75.51 o 
  -9  13   1     1956.90     1903.86     64.44 o 
  -8  13   1       42.98       45.80     25.65 o 
  -7  13   1     3045.42     2946.18     64.26 o 
  -6  13   1     1497.97     1463.41     65.67 o 
  -5  13   1        0.67       -2.06     18.42 o 
  -4  13   1     2922.15     3032.38     70.17 o 
  -3  13   1     1165.08     1204.14     40.01 o 
  -2  13   1       54.19       41.23     18.21 o 
  -1  13   1    14648.44    14808.21    180.13 o 
   0  13   1     3791.35     3840.92     69.32 o 
   1  13   1      125.97      107.67     20.82 o 
   2  13   1       75.66      135.31     27.06 o 
   3  13   1     2986.97     3072.54     68.12 o 
   4  13   1     1027.82     1138.17     43.83 o 
   5  13   1     1516.29     1558.27     66.96 o 
   6  13   1     2647.76     2662.50     83.34 o 
   7  13   1     1926.99     1861.61     74.07 o 
   8  13   1       11.46       54.98     31.79 o 
 -13  14   1      647.42      714.98     39.99 o 
 -12  14   1      740.91      801.05     57.64 o 
 -11  14   1       93.34       56.87     25.92 o 
 -10  14   1       93.83       76.68     27.12 o 
  -9  14   1     4552.08     4482.94    109.86 o 
  -8  14   1     1457.19     1402.05     46.06 o 
  -7  14   1     3028.98     3119.20     71.33 o 
  -6  14   1       60.68       48.02     21.75 o 
  -5  14   1      668.31      706.69     36.04 o 
  -4  14   1     1230.18     1161.54     55.55 o 
  -3  14   1      141.39      112.52     23.42 o 
  -2  14   1     4713.17     4751.17     86.24 o 
  -1  14   1     3105.99     3132.64     68.29 o 
   0  14   1        2.79      -24.34     20.71 o 
   1  14   1     3261.56     3402.60     66.63 o 
   2  14   1     1637.48     1539.67     75.06 o 
   3  14   1     2832.06     2865.28    102.04 o 
   4  14   1       88.13       70.29     27.98 o 
   5  14   1     1038.45     1113.74     56.71 o 
   6  14   1        6.93       12.95     35.75 o 
   7  14   1      101.05      110.03     41.76 o 
 -12  15   1      252.89      317.35     35.76 o 
 -11  15   1      821.88      908.75     90.32 o 
 -10  15   1      145.22      181.34     33.18 o 
  -9  15   1      646.28      669.09     87.88 o 
  -8  15   1     1092.18      952.25     41.75 o 
  -7  15   1     4555.60     4677.43     95.76 o 
  -6  15   1     1683.66     1628.04     54.48 o 
  -5  15   1      533.24      520.07     35.19 o 
  -4  15   1      596.89      551.56     36.19 o 
  -3  15   1      534.78      469.38     48.35 o 
  -2  15   1     8277.99     8396.25    131.98 o 
  -1  15   1     2837.25     2899.17     67.25 o 
   0  15   1        2.61        7.25     30.40 o 
   1  15   1     5218.35     5540.75    137.54 o 
   2  15   1      356.36      314.46     30.94 o 
   3  15   1      435.59      347.38     33.70 o 
   4  15   1      838.50      897.99     61.65 o 
   5  15   1       63.41       41.37     27.58 o 
   6  15   1      762.33      759.13     59.44 o 
 -11  16   1     1436.56     1395.83     65.39 o 
 -10  16   1       96.93       71.26     33.62 o 
  -9  16   1      593.84      567.42     35.83 o 
  -8  16   1     2554.12     2475.22     67.75 o 
  -7  16   1       15.96        2.68     24.91 o 
  -6  16   1      254.99      206.30     30.16 o 
  -5  16   1     3686.09     3712.68     88.45 o 
  -4  16   1     4064.66     4353.89    139.90 o 
  -3  16   1       30.09        2.59     28.90 o 
  -2  16   1      195.01      135.19     26.77 o 
  -1  16   1     1270.07     1225.91    142.54 o 
   0  16   1        0.37        2.45     32.41 o 
   1  16   1      586.68      633.29     95.54 o 
   2  16   1      181.80      125.09     54.51 o 
   3  16   1       45.26       39.86     29.98 o 
   4  16   1      164.77      236.84     33.38 o 
   5  16   1      576.51      623.66     41.64 o 
 -10  17   1       89.93      136.58     35.78 o 
  -9  17   1       10.38      -50.93     25.46 o 
  -8  17   1     1258.46     1183.22     52.00 o 
  -7  17   1      548.78      495.64     42.75 o 
  -6  17   1     1527.50     1540.44     68.91 o 
  -5  17   1      900.81      918.03     48.07 o 
  -4  17   1      819.57      839.42     47.91 o 
  -3  17   1      123.48       93.20     28.60 o 
  -2  17   1       90.25       92.15     28.24 o 
  -1  17   1      231.62      177.82     41.13 o 
   0  17   1      968.15      911.83    123.73 o 
   1  17   1     3060.88     3117.24    144.49 o 
   2  17   1       98.61       22.05     52.34 o 
   3  17   1      467.39      542.14     68.53 o 
  -9  18   1     1237.01     1362.70     57.87 o 
  -8  18   1      307.36      255.39     42.87 o 
  -7  18   1      494.95      551.45     42.50 o 
  -6  18   1      562.10      537.72     43.09 o 
  -5  18   1       30.53        5.31     30.44 o 
  -4  18   1      695.54      694.22     81.37 o 
  -3  18   1        1.93       30.07     28.09 o 
  -2  18   1      123.44      129.20     39.65 o 
  -1  18   1      107.50       83.81     40.07 o 
   0  18   1     3644.39     3964.49    118.84 o 
   1  18   1      950.92     1023.58     89.33 o 
  -5  19   1      258.17      189.22     39.27 o 
  -4  19   1     1505.08     1470.85     73.92 o 
  -3  19   1      419.16      433.14     43.60 o 
  -2  19   1      372.60      423.74     50.97 o 
   1 -19   2      106.55      171.43     43.53 o 
   2 -19   2      562.94      657.93     55.63 o 
   3 -19   2     1727.54     1907.77     73.95 o 
   4 -19   2       69.51      118.16     36.80 o 
   5 -19   2     3495.87     3557.05    142.22 o 
   6 -19   2      532.77      543.33     45.87 o 
  -2 -18   2      309.94      304.41     64.46 o 
  -1 -18   2     4687.77     4809.63    187.68 o 
   0 -18   2        9.50       20.18     36.72 o 
   1 -18   2       26.33       25.93     37.54 o 
   2 -18   2      194.21      192.51     31.46 o 
   3 -18   2     2801.24     2902.22    158.63 o 
   4 -18   2       23.83      -15.60     30.52 o 
   5 -18   2      507.57      444.87     79.81 o 
   6 -18   2      767.87      756.12     47.23 o 
   7 -18   2       55.82       44.56     30.03 o 
   8 -18   2      404.92      444.37     39.05 o 
   9 -18   2      540.97      501.65     39.16 o 
  -4 -17   2       38.09       73.52     41.62 o 
  -3 -17   2       84.57       58.23     40.48 o 
  -2 -17   2     3165.17     3556.80    153.22 o 
  -1 -17   2     2744.31     2841.13     96.59 o 
   0 -17   2      171.64      117.06     38.37 o 
   1 -17   2      125.91      136.68     38.12 o 
   2 -17   2       91.33       97.41     31.17 o 
   3 -17   2       20.02      -14.44     27.78 o 
   4 -17   2        8.20       -1.05     27.75 o 
   5 -17   2     1151.10     1263.23     72.81 o 
   6 -17   2        2.97      -13.63     26.88 o 
   7 -17   2        6.16      -41.93     25.29 o 
   8 -17   2     1084.58     1185.36     50.89 o 
   9 -17   2       72.35       52.37     40.52 o 
  10 -17   2     3140.24     3205.76    208.70 o 
  -5 -16   2       19.25      -14.58     27.28 o 
  -4 -16   2      164.69      134.71     30.59 o 
  -3 -16   2        2.34      -15.62     25.71 o 
  -2 -16   2     3783.52     3869.53    127.77 o 
  -1 -16   2      395.60      399.88     37.15 o 
   0 -16   2     1904.65     1733.46    192.19 o 
   1 -16   2       67.11       45.16     24.70 o 
   2 -16   2      109.59       81.79     24.89 o 
   3 -16   2     1014.05     1012.42     49.01 o 
   4 -16   2      433.54      416.44     36.21 o 
   5 -16   2     1193.41     1368.65     54.33 o 
   6 -16   2      333.92      315.45     32.36 o 
   7 -16   2     1493.23     1500.92     54.72 o 
   8 -16   2     1317.30     1348.33     70.92 o 
   9 -16   2      277.70      238.75     44.92 o 
  10 -16   2     2396.89     2369.11     81.57 o 
  11 -16   2     7298.76     7587.14    164.75 o 
  -7 -15   2      192.49      235.66     48.85 o 
  -6 -15   2      436.84      424.86     51.09 o 
  -5 -15   2      266.62      268.87     48.32 o 
  -4 -15   2       11.63       19.42     26.51 o 
  -3 -15   2      134.94       82.31     30.84 o 
  -2 -15   2     1110.96      972.91     69.01 o 
  -1 -15   2      176.60      178.82     37.88 o 
   0 -15   2     3734.84     3715.27     89.57 o 
   1 -15   2     4813.57     4973.14     91.77 o 
   2 -15   2        4.53      -41.73     20.86 o 
   3 -15   2      217.05      253.18     37.27 o 
   4 -15   2     4140.94     3995.57    100.76 o 
   5 -15   2      781.46      762.99     38.77 o 
   6 -15   2     1055.89     1054.90     45.30 o 
   7 -15   2     3038.96     2799.50    110.89 o 
   8 -15   2      102.39       63.28     22.12 o 
   9 -15   2       14.89       -7.93     26.54 o 
  10 -15   2     1185.55     1208.19     57.64 o 
  11 -15   2     2465.08     2595.05    159.70 o 
  12 -15   2        2.34       12.20     26.36 o 
  -8 -14   2      707.96      800.49     63.22 o 
  -7 -14   2      159.17      140.90     43.26 o 
  -6 -14   2      274.04      278.00     39.66 o 
  -5 -14   2      292.49      276.22     48.84 o 
  -4 -14   2     1370.34     1328.37     53.56 o 
  -3 -14   2      125.03      123.36     26.90 o 
  -2 -14   2     4840.13     4908.37     86.33 o 
  -1 -14   2       75.81       27.67     43.41 o 
   0 -14   2      445.39      507.82     27.54 o 
   1 -14   2     6716.50     6879.62    100.98 o 
   2 -14   2      390.37      373.25     24.17 o 
   3 -14   2     7183.94     6902.40    126.59 o 
   4 -14   2     4520.64     4501.38     92.77 o 
   5 -14   2     1261.22     1312.69     47.39 o 
   6 -14   2    13435.01    13759.22    212.14 o 
   7 -14   2     1093.97     1067.03     41.56 o 
   8 -14   2     1511.18     1582.87     61.62 o 
   9 -14   2      154.11      146.02     28.48 o 
  10 -14   2      540.98      467.78     36.81 o 
  11 -14   2      398.52      422.51     35.01 o 
  12 -14   2      520.30      566.85     50.98 o 
  13 -14   2       90.04       96.64     25.87 o 
  -9 -13   2      143.20      125.70     38.53 o 
  -8 -13   2      373.85      259.85     48.41 o 
  -7 -13   2      817.90      651.30     46.94 o 
  -6 -13   2      823.38      788.88     38.73 o 
  -5 -13   2      688.79      686.81     42.20 o 
  -4 -13   2     2829.16     2788.30     73.11 o 
  -3 -13   2       59.98       21.21     21.95 o 
  -2 -13   2     1804.66     1820.47     47.65 o 
  -1 -13   2     2339.93     2338.51     71.29 o 
   0 -13   2     3821.82     3842.35     67.14 o 
   1 -13   2     1910.45     1953.90     43.40 o 
   2 -13   2       26.35       21.78     12.87 o 
   3 -13   2      908.91      823.78     28.30 o 
   4 -13   2     3433.42     3268.31     66.89 o 
   5 -13   2       75.99       59.36     18.29 o 
   6 -13   2      487.45      481.21     35.87 o 
   7 -13   2       41.18      -13.33     23.41 o 
   8 -13   2     3219.50     3163.62    103.69 o 
   9 -13   2      490.56      496.18     34.61 o 
  10 -13   2       45.67       35.02     22.49 o 
  11 -13   2       30.87       18.16     21.15 o 
  12 -13   2     1273.33     1434.96     51.18 o 
  13 -13   2     1640.81     1715.46     54.21 o 
  14 -13   2      169.23      151.52     36.34 o 
 -10 -12   2      177.67      130.64     39.26 o 
  -9 -12   2      493.51      584.41     38.55 o 
  -8 -12   2     1632.83     1451.15     51.73 o 
  -7 -12   2     4838.52     4874.99     89.15 o 
  -6 -12   2     7265.74     7354.47    100.08 o 
  -5 -12   2      436.54      447.87     27.73 o 
  -4 -12   2      906.87      963.17     34.96 o 
  -3 -12   2     1082.42     1120.74     34.55 o 
  -2 -12   2       27.18       16.12     14.87 o 
  -1 -12   2      946.06      907.14     26.44 o 
   0 -12   2    14092.77    14543.42    163.02 o 
   1 -12   2     1132.53     1133.25     29.59 o 
   2 -12   2     1397.41     1424.74     32.23 o 
   3 -12   2     2960.13     2794.51     48.76 o 
   4 -12   2      771.46      795.99     28.01 o 
   5 -12   2      759.53      735.23     27.40 o 
   6 -12   2     7140.22     7089.76    193.15 o 
   7 -12   2      171.79      110.11     24.56 o 
   8 -12   2      278.76      306.94     27.32 o 
   9 -12   2      738.91      785.53     39.36 o 
  10 -12   2     2695.28     2783.06    120.51 o 
  11 -12   2     3946.94     4153.51     90.61 o 
  12 -12   2     4409.65     4547.06    103.84 o 
  13 -12   2     2170.21     2393.66     59.14 o 
  14 -12   2      491.78      431.75     39.05 o 
 -10 -11   2     2770.63     2819.84     65.34 o 
  -9 -11   2       87.41      120.22     28.40 o 
  -8 -11   2       45.24       33.30     22.44 o 
  -7 -11   2     1258.92     1142.04     42.33 o 
  -6 -11   2     2344.05     2344.79     44.16 o 
  -5 -11   2      112.92      102.12     15.74 o 
  -4 -11   2      436.70      408.16     19.82 o 
  -3 -11   2      263.36      271.92     17.33 o 
  -2 -11   2      576.52      541.83     19.52 o 
  -1 -11   2     3054.50     3021.22     38.92 o 
   0 -11   2      760.35      843.46     19.53 o 
   1 -11   2     2706.84     2603.28     43.10 o 
   2 -11   2     3832.11     3828.50     53.40 o 
   3 -11   2      532.13      487.78     36.31 o 
   4 -11   2      438.23      431.95     20.34 o 
   5 -11   2       37.57       59.13     11.93 o 
   6 -11   2     6484.69     6386.25    137.80 o 
   7 -11   2      475.11      433.70     25.75 o 
   8 -11   2     5874.58     5866.17    104.34 o 
   9 -11   2     1701.24     1563.36     63.55 o 
  10 -11   2     3024.08     2985.77     68.73 o 
  11 -11   2     2443.65     2446.00     58.99 o 
  12 -11   2     4266.11     4499.50     88.90 o 
  13 -11   2     2876.25     3075.22     94.04 o 
 -11 -10   2      635.55      719.54     32.39 o 
 -10 -10   2     2127.63     2007.44     50.12 o 
  -9 -10   2      688.52      596.79     29.18 o 
  -8 -10   2     4275.77     4417.67     71.28 o 
  -7 -10   2     2545.40     2466.30     58.94 o 
  -6 -10   2     1080.44     1129.16     32.83 o 
  -5 -10   2     4724.91     4745.98     65.21 o 
  -4 -10   2      342.38      329.57     16.01 o 
  -3 -10   2     7956.89     7722.96     73.31 o 
  -2 -10   2      128.71      112.78      9.85 o 
  -1 -10   2      387.66      382.08     13.18 o 
   0 -10   2    13640.32    13468.65    111.63 o 
   1 -10   2     7252.24     6962.23     71.04 o 
   2 -10   2      522.93      576.40     17.14 o 
   3 -10   2     7028.02     6970.76     79.55 o 
   4 -10   2        1.36        8.38      9.14 o 
   5 -10   2    14641.16    14784.29    179.58 o 
   6 -10   2      448.79      501.01     22.62 o 
   7 -10   2       11.92       18.37     12.71 o 
   8 -10   2    15700.20    16202.41    178.27 o 
   9 -10   2      248.81      230.51     17.01 o 
  10 -10   2      686.75      722.83     26.89 o 
  11 -10   2      251.08      260.04     17.56 o 
 -12  -9   2       28.73      -11.28     25.42 o 
 -11  -9   2     1801.38     1812.58     49.28 o 
 -10  -9   2      414.00      415.91     26.92 o 
  -9  -9   2     1706.01     1557.77     46.19 o 
  -8  -9   2      354.66      341.83     22.75 o 
  -7  -9   2      237.06      220.84     19.02 o 
  -6  -9   2      361.60      363.75     17.32 o 
  -5  -9   2     6670.38     6717.21     69.74 o 
  -4  -9   2       65.43       19.55     11.70 o 
  -3  -9   2    15664.62    15271.64    121.71 o 
  -2  -9   2    10411.86    10570.08    118.66 o 
  -1  -9   2     5829.33     5979.83     55.10 o 
   0  -9   2     5697.29     5804.58     50.34 o 
   1  -9   2     1940.45     2034.00     35.26 o 
   2  -9   2     3017.71     2997.94     36.03 o 
   3  -9   2        5.41        5.20      7.73 o 
   4  -9   2     3948.30     3988.26     40.08 o 
   5  -9   2     7951.72     8230.50    110.42 o 
   6  -9   2     4749.94     4785.02     68.28 o 
   7  -9   2     2877.81     2871.26     38.25 o 
   8  -9   2     3825.30     3883.89     47.43 o 
   9  -9   2     3345.63     3417.60     43.43 o 
  10  -9   2     5723.99     5554.12    101.04 o 
  11  -9   2       46.72        6.61     33.33 o 
 -12  -8   2     1078.39      987.89     38.72 o 
 -11  -8   2     1120.52     1096.41     38.39 o 
 -10  -8   2      511.90      464.63     29.64 o 
  -9  -8   2     1371.36     1282.21     36.89 o 
  -8  -8   2       88.21       68.41     16.63 o 
  -7  -8   2       53.58       68.50     14.91 o 
  -6  -8   2      616.86      526.66     22.95 o 
  -5  -8   2    29821.11    28879.68    227.77 o 
  -4  -8   2     1401.79     1371.21     25.45 o 
  -3  -8   2       26.88        8.85      7.71 o 
  -2  -8   2     4329.60     4346.74     42.52 o 
  -1  -8   2     8338.22     8556.17     68.67 o 
   0  -8   2    10670.44    10459.87     75.84 o 
   1  -8   2     9644.20     9726.07     85.18 o 
   2  -8   2    29606.23    30234.88    260.57 o 
   3  -8   2    10660.83    10861.76     99.68 o 
   4  -8   2       75.46       64.25      7.35 o 
   5  -8   2     1101.39     1049.40     24.82 o 
   6  -8   2     3106.85     3046.31     36.96 o 
   7  -8   2       65.99       58.69      7.20 o 
   8  -8   2      380.52      384.54     13.78 o 
   9  -8   2     6984.28     6922.10     69.65 o 
  10  -8   2      462.63      473.03     21.01 o 
  11  -8   2        7.24       15.04     10.17 o 
  12  -8   2      823.87      806.53     54.42 o 
  13  -8   2     3662.50     3885.48    163.70 o 
 -13  -7   2      598.34      559.06     44.90 o 
 -12  -7   2     1288.27     1279.56     42.03 o 
 -11  -7   2       86.62       19.90     19.55 o 
 -10  -7   2     2807.41     2766.81     59.82 o 
  -9  -7   2     2604.90     2505.94     53.92 o 
  -8  -7   2      124.61       83.15     16.19 o 
  -7  -7   2     4731.95     4733.24     61.82 o 
  -6  -7   2     2435.58     2282.32     34.94 o 
  -5  -7   2     9656.93     9412.60     83.99 o 
  -4  -7   2     5521.38     5308.23     50.62 o 
  -3  -7   2     2544.83     2612.75     29.87 o 
  -2  -7   2    10785.80    11410.84     87.75 o 
  -1  -7   2     1599.88     1459.50     19.12 o 
   0  -7   2     2622.63     2723.76     24.92 o 
   1  -7   2    25954.20    25867.10    252.45 o 
   2  -7   2    14125.41    14224.85    127.08 o 
   3  -7   2     8532.09     9123.37     95.99 o 
   4  -7   2       80.93       89.91      8.51 o 
   5  -7   2     8483.27     8959.19     76.97 o 
   6  -7   2     6688.96     6270.05     52.14 o 
   7  -7   2     2594.58     2549.32     30.87 o 
   8  -7   2      770.91      853.06     16.33 o 
   9  -7   2     4131.47     4335.17     66.13 o 
  10  -7   2       22.05       20.34     13.20 o 
  11  -7   2      300.03      306.03     24.91 o 
  12  -7   2       36.85       68.81     21.94 o 
  13  -7   2     9695.85    10421.61    433.23 o 
  14  -7   2     2626.77     2672.50    105.72 o 
  15  -7   2       75.69        6.33     53.76 o 
 -13  -6   2      404.28      406.97     31.75 o 
 -12  -6   2     1770.49     1706.72     46.07 o 
 -11  -6   2     2370.81     2120.79     49.75 o 
 -10  -6   2     1843.11     1895.15     48.32 o 
  -9  -6   2     6483.58     6307.52     85.21 o 
  -8  -6   2     4113.10     4172.02     54.78 o 
  -7  -6   2      186.46      183.81     13.24 o 
  -6  -6   2     7767.76     7711.80     77.12 o 
  -5  -6   2     2130.69     2164.94     29.28 o 
  -4  -6   2     5537.87     5305.02     49.03 o 
  -3  -6   2      376.46      277.50      9.11 o 
  -2  -6   2      972.66     1010.63     16.25 o 
  -1  -6   2    19969.21    19157.98    131.46 o 
   0  -6   2       12.70        8.03      3.80 o 
   1  -6   2       59.07       73.68     10.51 o 
   2  -6   2     4733.01     5276.90     55.96 o 
   3  -6   2    14341.60    14220.72    129.89 o 
   4  -6   2       54.07       64.85      5.77 o 
   5  -6   2     1603.84     1645.30     20.29 o 
   6  -6   2       16.85       22.58      5.03 o 
   7  -6   2    11940.06    11848.46    125.85 o 
   8  -6   2      786.98      764.38     26.93 o 
   9  -6   2     6675.07     6698.86     96.93 o 
  10  -6   2     3376.81     3521.46     64.02 o 
  11  -6   2      286.80      273.79     25.30 o 
  12  -6   2     2161.20     2252.53     59.74 o 
  13  -6   2     1037.27     1069.03     82.91 o 
  14  -6   2     1719.24     1682.97     45.96 o 
  15  -6   2      181.70      109.05     24.56 o 
  16  -6   2      298.00      272.30     34.36 o 
 -14  -5   2      367.23      336.80     36.94 o 
 -13  -5   2     1208.91     1273.20     41.49 o 
 -12  -5   2     2356.07     2496.64     53.81 o 
 -11  -5   2      396.93      423.76     24.98 o 
 -10  -5   2       34.52       43.40     15.96 o 
  -9  -5   2     2359.77     2261.49     47.91 o 
  -8  -5   2      867.27      871.01     24.72 o 
  -7  -5   2    12803.27    11720.00    113.10 o 
  -6  -5   2     8369.96     8436.27     84.61 o 
  -5  -5   2    10061.78     9657.68     83.30 o 
  -4  -5   2      401.98      487.00     13.21 o 
  -3  -5   2     2024.15     2185.40     26.67 o 
  -2  -5   2    23749.44    24152.13    176.23 o 
  -1  -5   2    24639.99    25451.88    211.11 o 
   0  -5   2      434.93      444.02     11.14 o 
   1  -5   2    56809.20    60009.65    513.44 o 
   2  -5   2     5124.61     4849.59     53.78 o 
   3  -5   2    10603.27    11326.46     98.21 o 
   4  -5   2      421.17      334.04     10.68 o 
   5  -5   2       28.94       16.04      3.95 o 
   6  -5   2     5794.95     5993.75     71.18 o 
   7  -5   2    24431.94    23484.15    281.98 o 
   8  -5   2      704.40      652.14     22.03 o 
   9  -5   2     6794.56     6756.93     99.30 o 
  10  -5   2    10352.25    10507.32    143.99 o 
  11  -5   2     2408.36     2527.00     47.48 o 
  12  -5   2     3671.57     3761.74     73.41 o 
  13  -5   2      784.91      795.97     25.89 o 
  14  -5   2        6.92        9.24     14.70 o 
  15  -5   2       15.18        9.43     16.92 o 
  16  -5   2       78.49       83.34     22.03 o 
 -14  -4   2      419.39      460.55     38.66 o 
 -13  -4   2       83.62      107.90     21.57 o 
 -12  -4   2      356.17      381.15     25.09 o 
 -11  -4   2     2171.96     2135.78     46.14 o 
 -10  -4   2     1262.78     1249.90     36.41 o 
  -9  -4   2     2222.58     2163.00     44.83 o 
  -8  -4   2     1990.11     2004.57     36.00 o 
  -7  -4   2     4423.91     4064.07     56.48 o 
  -6  -4   2    11659.24    11404.58    112.84 o 
  -5  -4   2     3188.12     3093.64     37.77 o 
  -4  -4   2     6222.45     6387.71     52.52 o 
  -3  -4   2    22525.50    22322.50    170.11 o 
  -2  -4   2     7400.28     7399.43     61.87 o 
  -1  -4   2    30660.24    32033.53    243.46 o 
   0  -4   2     9425.81     9934.26     88.16 o 
   1  -4   2    20105.80    21423.49    241.81 o 
   2  -4   2    48033.71    50012.13    508.96 o 
   3  -4   2     1975.36     2307.80     26.33 o 
   4  -4   2    10290.11    11162.73    100.27 o 
   5  -4   2      588.07      566.84     23.85 o 
   6  -4   2     6628.28     6845.70     79.75 o 
   7  -4   2       44.05       49.14      9.67 o 
   8  -4   2     1741.52     1754.65     36.36 o 
   9  -4   2      350.92      358.55     12.45 o 
  10  -4   2     4709.93     4567.85     65.62 o 
  11  -4   2    13346.24    13374.04    148.06 o 
  12  -4   2     1891.51     1892.03     36.72 o 
  13  -4   2        7.68       -1.19     12.85 o 
  14  -4   2       22.10       18.17     16.53 o 
  15  -4   2     2200.36     2246.78     60.80 o 
  16  -4   2      589.35      578.99     32.75 o 
 -15  -3   2     1979.14     2013.10     65.58 o 
 -14  -3   2     1535.85     1564.71     61.78 o 
 -13  -3   2     1198.65     1157.77     38.20 o 
 -12  -3   2      755.23      719.74     31.07 o 
 -11  -3   2      957.20      996.82     41.81 o 
 -10  -3   2     2905.05     2873.36     53.07 o 
  -9  -3   2      921.05      939.68     27.51 o 
  -8  -3   2    21848.86    21332.79    218.11 o 
  -7  -3   2      247.02      192.44     12.21 o 
  -6  -3   2     6687.48     6538.30     71.69 o 
  -5  -3   2    25359.77    24394.80    203.35 o 
  -4  -3   2    12160.40    11567.70     96.88 o 
  -3  -3   2    16052.59    16815.69    137.22 o 
  -2  -3   2     7076.78     7522.69     68.16 o 
  -1  -3   2      284.22      263.07     14.82 o 
   0  -3   2    17617.12    19169.27    175.94 o 
   1  -3   2    12283.51    12910.86    155.59 o 
   2  -3   2    38395.79    39804.20    407.19 o 
   3  -3   2     3871.42     3844.77     43.47 o 
   4  -3   2     8309.37     7879.60    103.00 o 
   5  -3   2      212.73      269.69     11.01 o 
   6  -3   2     2864.54     2948.30     39.56 o 
   7  -3   2     3497.62     3572.48     53.95 o 
   8  -3   2      787.86      812.42     17.81 o 
   9  -3   2     2851.51     2785.64     39.28 o 
  10  -3   2      559.84      560.82     29.75 o 
  11  -3   2     4979.61     4961.39     67.80 o 
  12  -3   2      206.65      227.05     17.65 o 
  13  -3   2      230.98      271.88     19.38 o 
  14  -3   2      465.58      395.24     25.43 o 
  15  -3   2     6214.43     6568.27    102.41 o 
  16  -3   2       88.82       91.38     24.77 o 
 -15  -2   2       48.75       52.08     26.48 o 
 -14  -2   2      998.16      990.28     38.19 o 
 -13  -2   2     1591.39     1559.61     61.23 o 
 -12  -2   2     2865.83     2664.81     54.87 o 
 -11  -2   2      497.34      415.75     21.90 o 
 -10  -2   2        9.05       35.53     12.32 o 
  -9  -2   2       93.72       65.56     12.25 o 
  -8  -2   2    20466.70    20358.27    204.50 o 
  -7  -2   2       81.83      111.05      9.34 o 
  -6  -2   2      578.58      472.19     16.60 o 
  -5  -2   2      643.47      688.77     13.03 o 
  -4  -2   2     4617.00     4392.99     44.41 o 
  -3  -2   2     4062.19     4339.54     48.55 o 
  -2  -2   2      171.00      291.53      7.57 o 
  -1  -2   2       90.75       85.23      3.75 o 
   0  -2   2      595.63      626.88     10.62 o 
   1  -2   2    38412.36    41960.49    485.56 o 
   2  -2   2      309.99      351.06     10.98 o 
   3  -2   2     3764.22     3614.22    104.39 o 
   4  -2   2    14523.49    14599.71    175.94 o 
   5  -2   2     8202.48     7959.77     90.24 o 
   6  -2   2    23609.17    24602.96    214.43 o 
   7  -2   2     6886.82     6907.98     75.99 o 
   8  -2   2     2443.84     2425.90     28.65 o 
   9  -2   2     3981.52     3826.01     48.19 o 
  10  -2   2     2993.36     3046.03     45.67 o 
  11  -2   2       53.00       34.90     14.60 o 
  12  -2   2      166.91      156.47     16.85 o 
  13  -2   2      142.18       96.86     18.36 o 
  14  -2   2     5609.26     5466.91     88.80 o 
  15  -2   2     2173.96     2194.53     54.70 o 
 -15  -1   2       28.93        2.72     24.07 o 
 -14  -1   2     1795.69     1787.61     51.32 o 
 -13  -1   2     3399.83     3494.44     87.35 o 
 -12  -1   2      858.77      758.85     27.76 o 
 -11  -1   2       11.95        0.75     12.93 o 
 -10  -1   2    14932.78    14682.40    147.03 o 
  -9  -1   2      170.15      118.39     16.41 o 
  -8  -1   2     2383.91     2522.37     35.82 o 
  -7  -1   2    21371.71    20386.94    193.78 o 
  -6  -1   2      105.61      170.44      9.25 o 
  -5  -1   2    10658.38    10066.80     86.16 o 
  -4  -1   2       42.68       43.85      6.39 o 
  -3  -1   2     6547.37     6796.35     71.17 o 
  -2  -1   2     4235.45     4897.00     51.44 o 
  -1  -1   2      100.10      107.32      4.94 o 
   0  -1   2    36632.03    39699.77    465.46 o 
   1  -1   2    15350.84    16126.38    266.95 o 
   2  -1   2      100.96       81.71      4.91 o 
   3  -1   2    17799.45    19062.50    230.49 o 
   4  -1   2    25524.62    26505.80    244.97 o 
   5  -1   2     6782.10     6605.20     69.86 o 
   6  -1   2     7434.86     7433.51     72.56 o 
   7  -1   2     3278.74     3106.24     34.26 o 
   8  -1   2      559.32      638.81     17.84 o 
   9  -1   2     4363.79     4253.38     73.92 o 
  10  -1   2     7061.50     6893.19     89.90 o 
  11  -1   2      641.46      659.42     25.08 o 
  12  -1   2      764.02      717.68     28.71 o 
  13  -1   2      639.02      583.52     28.43 o 
  14  -1   2     1464.82     1446.81     41.75 o 
  15  -1   2      106.48       93.07     24.64 o 
 -15   0   2     1045.99      981.78     43.48 o 
 -14   0   2     4493.88     4679.78     91.47 o 
 -13   0   2      478.32      514.79     27.53 o 
 -12   0   2     1306.50     1192.84     34.95 o 
 -11   0   2      513.81      533.36     21.90 o 
 -10   0   2     1213.14     1226.93     29.25 o 
  -9   0   2      182.93      191.36     13.61 o 
  -8   0   2      147.43      138.20      9.49 o 
  -7   0   2     5869.65     6030.40     59.79 o 
  -6   0   2     5653.27     5449.63     53.26 o 
  -5   0   2    14888.32    15025.89    123.86 o 
  -4   0   2     8978.10     9167.66     81.77 o 
  -3   0   2      779.09      921.86     15.42 o 
  -2   0   2     1047.79     1167.07     15.06 o 
  -1   0   2     8705.42     8782.05     81.46 o 
   1   0   2     3749.27     4274.54     85.35 o 
   2   0   2    20540.90    21295.96   1046.99 o 
   3   0   2     4408.41     4250.17     49.43 o 
   4   0   2    11289.20    10690.58    104.90 o 
   5   0   2     2417.64     2644.22     36.19 o 
   6   0   2      429.16      415.70     12.86 o 
   7   0   2       97.56       74.78     10.12 o 
   8   0   2    14094.02    13585.58    186.77 o 
   9   0   2       74.77       75.45     12.86 o 
  10   0   2      570.02      630.61     26.82 o 
  11   0   2    10203.88    10126.09    133.34 o 
  12   0   2     2767.38     2712.42     55.94 o 
  13   0   2     9054.62     9180.14    120.26 o 
  14   0   2       14.30       24.00     19.43 o 
  15   0   2        6.60       19.54     26.84 o 
 -16   1   2      988.49     1145.73     48.07 o 
 -15   1   2     4553.63     4954.64     94.87 o 
 -14   1   2      384.98      392.80     25.45 o 
 -13   1   2     1854.26     1792.88     43.29 o 
 -12   1   2      303.61      309.23     24.55 o 
 -11   1   2     2910.41     2711.05     44.96 o 
 -10   1   2     3624.38     3759.65     60.85 o 
  -9   1   2      376.94      341.42     14.50 o 
  -8   1   2     8433.33     8062.74     79.68 o 
  -7   1   2     3284.15     3092.11     36.84 o 
  -6   1   2    23495.31    22653.26    172.32 o 
  -5   1   2       81.05      149.53      6.61 o 
  -4   1   2     3694.08     3751.88     38.40 o 
  -3   1   2     2043.96     2192.14     24.84 o 
  -2   1   2    16144.63    16502.35    158.63 o 
  -1   1   2      205.53      148.89      5.95 o 
   0   1   2     8891.52     9831.35    115.48 o 
   1   1   2     3215.40     3402.26     39.40 o 
   2   1   2    16890.95    17702.46    201.95 o 
   3   1   2    31903.51    34715.88    402.01 o 
   4   1   2    31161.70    30090.62    293.25 o 
   5   1   2      487.40      612.36     16.54 o 
   6   1   2     1720.09     1653.04     27.72 o 
   7   1   2       13.82       16.09      9.65 o 
   8   1   2     1011.79      921.11     25.11 o 
   9   1   2        5.90       14.91     12.52 o 
  10   1   2      229.28      256.27     24.43 o 
  11   1   2      717.61      693.09     29.14 o 
  12   1   2     1386.69     1271.20     37.80 o 
  13   1   2     2367.90     2385.70     74.76 o 
  14   1   2     1079.16      977.52     37.47 o 
  15   1   2      108.04       84.90     27.10 o 
 -16   2   2      233.78      292.59     57.06 o 
 -15   2   2       70.75       49.18     20.65 o 
 -14   2   2      301.26      323.62     24.39 o 
 -13   2   2     2638.25     2664.26     54.48 o 
 -12   2   2     1447.30     1531.07     51.76 o 
 -11   2   2       81.77       81.15     13.37 o 
 -10   2   2     4637.74     4629.34     60.44 o 
  -9   2   2      191.84      180.51     15.01 o 
  -8   2   2      598.98      620.34     14.30 o 
  -7   2   2    20403.92    20746.42    167.48 o 
  -6   2   2    12227.12    12145.08    103.05 o 
  -5   2   2     5708.93     5751.11     54.65 o 
  -4   2   2    18617.49    18710.79    176.37 o 
  -3   2   2    16536.29    18127.58    197.98 o 
  -2   2   2     6848.35     7353.64     80.97 o 
  -1   2   2     5337.70     5604.13     76.00 o 
   0   2   2    15664.87    16488.49    174.84 o 
   1   2   2    16557.71    18693.78    213.38 o 
   2   2   2     5004.82     6008.69     68.80 o 
   3   2   2    96820.90    99716.15    796.44 o 
   4   2   2     9529.25     9661.10     80.66 o 
   5   2   2    35105.73    34570.49    303.33 o 
   6   2   2     2929.83     3029.83     33.46 o 
   7   2   2      353.84      352.63     12.17 o 
   8   2   2    23580.29    23182.65    203.35 o 
   9   2   2       15.84       11.93      9.98 o 
  10   2   2       80.80       87.09     14.08 o 
  11   2   2       16.31       13.51     16.95 o 
  12   2   2     2499.46     2414.06     53.00 o 
  13   2   2      935.25      942.51     45.32 o 
  14   2   2      181.18      201.70     26.76 o 
  15   2   2       26.67       -9.26     26.11 o 
 -16   3   2     3869.59     4158.37     91.94 o 
 -15   3   2      453.24      463.43     28.21 o 
 -14   3   2       10.79       12.53     16.88 o 
 -13   3   2     1130.27     1117.19     34.25 o 
 -12   3   2     2477.52     2468.77     47.89 o 
 -11   3   2     9170.29     9154.66    117.36 o 
 -10   3   2     1777.61     1655.60     31.84 o 
  -9   3   2     1867.87     1889.60     30.37 o 
  -8   3   2     5080.05     5187.63     60.41 o 
  -7   3   2    27615.67    28197.96    241.11 o 
  -6   3   2     2326.29     2215.49     26.03 o 
  -5   3   2     1042.83      966.72     16.88 o 
  -4   3   2       41.24       71.09      6.17 o 
  -3   3   2     1322.93     1230.96     20.52 o 
  -2   3   2     3408.25     3862.72     97.77 o 
  -1   3   2    23704.68    25097.51    249.41 o 
   0   3   2     1497.39     1757.09     28.62 o 
   1   3   2     1890.49     2007.31     27.02 o 
   2   3   2    18382.63    19213.74    174.49 o 
   3   3   2       18.39       37.93      3.85 o 
   4   3   2       68.67       64.78      8.46 o 
   5   3   2    19947.05    19692.26    157.29 o 
   6   3   2    25566.61    24713.82    203.94 o 
   7   3   2       73.54      129.22     10.96 o 
   8   3   2     7487.06     7167.70     87.56 o 
   9   3   2       83.76      107.46     18.49 o 
  10   3   2      591.28      609.92     28.90 o 
  11   3   2      570.53      571.61     30.53 o 
  12   3   2      930.20      870.32     37.10 o 
  13   3   2       57.47       33.54     20.68 o 
  14   3   2       34.05       21.77     25.76 o 
 -16   4   2     1490.92     1611.87     52.94 o 
 -15   4   2      138.59      154.51     22.27 o 
 -14   4   2      389.42      364.81     24.32 o 
 -13   4   2      673.34      669.23     64.57 o 
 -12   4   2     1097.96     1158.64     34.60 o 
 -11   4   2     8941.03     9035.64    114.51 o 
 -10   4   2        2.13       10.75     10.44 o 
  -9   4   2     6730.21     6520.01     78.82 o 
  -8   4   2     6488.09     6681.33     74.83 o 
  -7   4   2       69.85       91.54      7.70 o 
  -6   4   2       19.04       43.42      8.70 o 
  -5   4   2    13706.90    13396.69    127.77 o 
  -4   4   2     6638.68     6887.90     73.33 o 
  -3   4   2    11875.17    12252.22    132.49 o 
  -2   4   2       60.37      101.04      6.34 o 
  -1   4   2       23.02       56.82      5.38 o 
   0   4   2    33242.15    35365.65    307.23 o 
   1   4   2    46119.69    48165.48    398.48 o 
   2   4   2    54854.35    55796.59    461.01 o 
   3   4   2    14440.04    13881.65    109.67 o 
   4   4   2      567.77      639.72     13.65 o 
   5   4   2     2182.66     2708.60     34.23 o 
   6   4   2     6900.12     6460.71     64.87 o 
   7   4   2     5638.99     5506.43     63.76 o 
   8   4   2      821.10      719.71     24.35 o 
   9   4   2      333.87      325.41     23.18 o 
  10   4   2     4996.21     5036.62     85.09 o 
  11   4   2     1699.66     1735.27     48.94 o 
  12   4   2      517.30      401.40     30.39 o 
  13   4   2     2007.40     2058.63     57.83 o 
  14   4   2     1289.84     1463.48     69.08 o 
 -16   5   2        7.66       -4.16     20.27 o 
 -15   5   2        7.00        5.51     17.72 o 
 -14   5   2      246.63      268.20     21.00 o 
 -13   5   2     6120.10     6155.33     95.53 o 
 -12   5   2      793.76      799.51     27.45 o 
 -11   5   2       51.05       60.75     10.98 o 
 -10   5   2     1620.67     1598.31     35.69 o 
  -9   5   2      299.32      296.07     11.37 o 
  -8   5   2     3753.13     3735.52     44.59 o 
  -7   5   2      130.70       84.06      6.57 o 
  -6   5   2      674.19      741.98     14.39 o 
  -5   5   2     9424.57     8862.43     93.71 o 
  -4   5   2    12157.02    12287.81    135.59 o 
  -3   5   2       75.55      124.55      8.90 o 
  -2   5   2       92.11      105.26     11.48 o 
  -1   5   2     8272.30     8788.46     78.15 o 
   0   5   2     3196.01     3371.52     37.80 o 
   1   5   2    33001.12    32490.37    257.71 o 
   2   5   2     6792.74     6336.15     54.92 o 
   3   5   2     2274.12     2240.94     28.77 o 
   4   5   2      552.53      546.46     11.69 o 
   5   5   2     7761.30     7705.80     74.43 o 
   6   5   2     1182.00     1024.75     21.92 o 
   7   5   2      181.07      147.64     13.88 o 
   8   5   2       97.24       71.49     15.02 o 
   9   5   2      857.70      806.71     30.47 o 
  10   5   2     1010.79     1004.44     37.87 o 
  11   5   2      630.05      615.71     33.53 o 
  12   5   2       88.74       56.72     23.55 o 
  13   5   2     2703.88     2709.48     68.63 o 
  14   5   2     2423.18     2608.64     76.37 o 
 -16   6   2       54.98       31.64     19.39 o 
 -15   6   2      389.27      374.04     23.29 o 
 -14   6   2      235.73      240.02     19.37 o 
 -13   6   2      940.87      937.61     29.45 o 
 -12   6   2     1764.62     1808.89     38.32 o 
 -11   6   2     5908.42     5884.54    106.91 o 
 -10   6   2       58.67       79.45     10.74 o 
  -9   6   2     2609.48     2698.14     35.77 o 
  -8   6   2     3566.65     3454.02     41.60 o 
  -7   6   2     1599.61     1598.38     23.91 o 
  -6   6   2    18098.58    18985.41    157.41 o 
  -5   6   2    14613.29    14521.93    145.26 o 
  -4   6   2      142.78      151.40     12.57 o 
  -3   6   2    51168.15    52899.03    478.35 o 
  -2   6   2        2.91       17.71      5.46 o 
  -1   6   2      235.20      362.42      8.47 o 
   0   6   2     8070.35     7781.22     65.83 o 
   1   6   2    35253.64    35903.21    270.45 o 
   2   6   2      866.02      855.02     18.22 o 
   3   6   2       80.67       73.05      6.56 o 
   4   6   2        2.77       26.32      6.30 o 
   5   6   2    12170.52    11609.92    108.51 o 
   6   6   2      669.08      644.81     18.67 o 
   7   6   2     9838.58     9580.95    102.82 o 
   8   6   2       58.35       74.52     15.56 o 
   9   6   2       60.72       96.49     18.71 o 
  10   6   2     4815.49     4580.84     77.65 o 
  11   6   2      140.89      171.33     28.26 o 
  12   6   2      110.71      124.44     26.90 o 
  13   6   2      382.18      361.59     37.98 o 
 -16   7   2      811.71      893.56     48.04 o 
 -15   7   2       32.65        8.22     15.92 o 
 -14   7   2     1311.37     1389.63     36.91 o 
 -13   7   2       75.40       73.32     14.04 o 
 -12   7   2     3736.21     3680.87     77.02 o 
 -11   7   2      927.97      939.45     33.61 o 
 -10   7   2      132.20      136.74     14.36 o 
  -9   7   2     5720.81     5728.47    104.49 o 
  -8   7   2      230.86      281.29     10.31 o 
  -7   7   2       68.81       57.62      7.50 o 
  -6   7   2     7506.50     7781.62     94.65 o 
  -5   7   2    42755.99    43100.18    431.62 o 
  -4   7   2      422.68      473.94     17.04 o 
  -3   7   2      524.44      505.00     11.80 o 
  -2   7   2     3709.21     3917.46     43.19 o 
  -1   7   2      253.48      207.97      7.02 o 
   0   7   2       30.70       42.82      6.27 o 
   1   7   2      197.20      318.26     16.46 o 
   2   7   2      390.94      409.03     16.33 o 
   3   7   2      197.71      165.85     11.10 o 
   4   7   2     3004.60     2966.61     37.11 o 
   5   7   2      311.01      301.43     15.06 o 
   6   7   2     9629.26     9220.18     95.71 o 
   7   7   2    12179.38    12435.23    128.98 o 
   8   7   2      784.71      768.55     27.46 o 
   9   7   2     5132.62     5123.12     83.12 o 
  10   7   2     1102.35     1047.50     38.36 o 
  11   7   2       55.70       60.81     24.49 o 
  12   7   2      541.97      522.10     37.22 o 
  13   7   2      532.46      488.96     41.37 o 
 -16   8   2     1201.17     1117.07     52.37 o 
 -15   8   2     5650.72     6177.03    121.75 o 
 -14   8   2      520.38      506.69     36.28 o 
 -13   8   2       21.84       27.21     13.17 o 
 -12   8   2     2304.37     2382.80     45.80 o 
 -11   8   2      329.29      359.61     17.15 o 
 -10   8   2     6101.26     6117.42     84.01 o 
  -9   8   2    10560.67    10706.71    125.32 o 
  -8   8   2      999.46     1043.85     24.69 o 
  -7   8   2      732.80      661.11     21.23 o 
  -6   8   2      344.55      300.74     14.44 o 
  -5   8   2    12329.25    11950.96    156.67 o 
  -4   8   2     3970.88     3927.02     39.40 o 
  -3   8   2    17472.40    17054.37    150.44 o 
  -2   8   2     2665.93     2598.20     55.56 o 
  -1   8   2     2931.85     2954.98     32.86 o 
   0   8   2       20.61       14.65      5.50 o 
   1   8   2       28.43       49.49      6.99 o 
   2   8   2    20363.48    20653.36    164.54 o 
   3   8   2     4067.32     4019.11     43.63 o 
   4   8   2     8385.49     7956.95     78.22 o 
   5   8   2    10575.82    10012.41     94.92 o 
   6   8   2     1484.22     1349.89     46.42 o 
   7   8   2     7462.07     7490.04     93.50 o 
   8   8   2      794.14      782.29     29.26 o 
   9   8   2     3411.45     3292.12     68.33 o 
  10   8   2        5.46        9.13     22.27 o 
  11   8   2      405.66      312.36     32.11 o 
  12   8   2       63.58      154.18     37.43 o 
 -15   9   2     2276.81     2349.28     83.52 o 
 -14   9   2       10.75        1.50     14.18 o 
 -13   9   2      885.40      937.10     45.00 o 
 -12   9   2     2702.39     2705.34     56.15 o 
 -11   9   2     1211.32     1196.23     32.30 o 
 -10   9   2     7022.67     7026.11    140.20 o 
  -9   9   2     4420.45     4365.35     68.27 o 
  -8   9   2     1115.01     1118.07     26.91 o 
  -7   9   2     1991.13     1959.29     43.32 o 
  -6   9   2       80.19       74.31     13.28 o 
  -5   9   2      862.73      977.69     26.88 o 
  -4   9   2     9933.87    10205.11    100.18 o 
  -3   9   2     2963.32     3028.77     35.96 o 
  -2   9   2    10180.11     9655.50    115.68 o 
  -1   9   2      135.23      133.76     10.52 o 
   0   9   2    13556.42    13413.21    106.96 o 
   1   9   2      344.61      289.05     11.40 o 
   2   9   2    14342.41    14428.98    135.42 o 
   3   9   2    39917.65    39293.80    319.28 o 
   4   9   2     2366.62     2217.35     33.79 o 
   5   9   2      260.64      236.63     15.60 o 
   6   9   2       17.32       34.60     14.21 o 
   7   9   2      693.97      742.67     27.90 o 
   8   9   2      413.20      389.88     24.89 o 
   9   9   2      134.13       74.90     19.33 o 
  10   9   2     1028.65     1040.29     39.40 o 
  11   9   2      370.76      401.23     40.66 o 
 -15  10   2        1.51       12.32     25.73 o 
 -14  10   2      799.86      844.43     33.21 o 
 -13  10   2      118.58      120.79     19.03 o 
 -12  10   2     1422.38     1369.84     39.70 o 
 -11  10   2     2159.97     2105.83     58.87 o 
 -10  10   2      187.16      200.62     20.34 o 
  -9  10   2     1189.15     1166.68     37.81 o 
  -8  10   2     1959.25     2078.12     46.89 o 
  -7  10   2      531.35      561.05     24.76 o 
  -6  10   2      103.91       81.73     14.83 o 
  -5  10   2      447.27      398.50     17.72 o 
  -4  10   2    15319.83    15174.18    169.67 o 
  -3  10   2     3471.96     3469.72     44.98 o 
  -2  10   2       69.21      105.50     14.35 o 
  -1  10   2     5844.39     5748.23     61.06 o 
   0  10   2    11064.98    10935.89     99.57 o 
   1  10   2      157.15      217.64     12.71 o 
   2  10   2     4826.70     4866.49     58.07 o 
   3  10   2     5115.35     5054.50     65.15 o 
   4  10   2       75.05       76.54     14.38 o 
   5  10   2       16.22       -3.22     17.32 o 
   6  10   2     2298.77     2195.23     53.90 o 
   7  10   2     1717.85     1737.54     42.46 o 
   8  10   2      250.12      201.86     22.40 o 
   9  10   2      187.48      141.28     22.77 o 
  10  10   2      106.80       49.10     23.86 o 
  11  10   2        7.99      -19.28     34.14 o 
 -15  11   2        9.37       11.80     28.40 o 
 -14  11   2       86.24       89.20     19.90 o 
 -13  11   2      598.38      643.70     38.29 o 
 -12  11   2      104.67       28.60     19.09 o 
 -11  11   2      115.35      109.31     47.82 o 
 -10  11   2     9321.58     9248.59    172.41 o 
  -9  11   2     2832.46     2803.98     64.78 o 
  -8  11   2      891.54      913.53     34.08 o 
  -7  11   2     3057.96     2951.14    119.48 o 
  -6  11   2       23.10        6.45     10.94 o 
  -5  11   2    10331.91    10388.08    133.55 o 
  -4  11   2     7438.62     7502.64     95.74 o 
  -3  11   2     7592.01     7432.69     96.01 o 
  -2  11   2    10258.33    10107.90    105.37 o 
  -1  11   2     1670.99     1624.74     31.48 o 
   0  11   2       69.65       77.93     10.89 o 
   1  11   2     1099.75     1173.97     25.89 o 
   2  11   2     1270.62     1218.55     41.26 o 
   3  11   2      103.34      156.57     18.97 o 
   4  11   2      107.08       81.52     18.23 o 
   5  11   2      568.86      582.87     27.70 o 
   6  11   2      103.42       90.69     22.16 o 
   7  11   2      862.85      863.96     39.46 o 
   8  11   2     2527.37     2507.81     64.85 o 
   9  11   2     3090.25     3203.53     93.16 o 
  10  11   2      545.54      467.82     56.94 o 
 -14  12   2     1763.11     1898.54     55.52 o 
 -13  12   2        2.16       12.76     21.30 o 
 -12  12   2        0.91       21.48     21.64 o 
 -11  12   2      439.13      414.77     31.04 o 
 -10  12   2     2823.14     2781.55     73.97 o 
  -9  12   2      122.63      141.75     24.86 o 
  -8  12   2     5544.25     5767.36    124.45 o 
  -7  12   2     2973.91     2844.33     75.15 o 
  -6  12   2     6150.92     5879.24     95.28 o 
  -5  12   2     3434.93     3329.14     59.92 o 
  -4  12   2     1641.92     1609.07     52.14 o 
  -3  12   2     2614.34     2557.59     48.12 o 
  -2  12   2      281.37      253.58     16.94 o 
  -1  12   2        1.56        6.79     11.24 o 
   0  12   2      505.49      539.59     20.66 o 
   1  12   2      509.72      495.72     28.73 o 
   2  12   2        3.98       13.22     15.10 o 
   3  12   2     1172.28     1174.69     50.70 o 
   4  12   2     5366.84     5604.19     89.50 o 
   5  12   2      391.91      386.71     26.02 o 
   6  12   2        9.41       -9.42     21.25 o 
   7  12   2       16.69       -3.33     23.13 o 
   8  12   2     5493.17     5636.04    116.86 o 
   9  12   2     1150.53     1129.33     54.14 o 
 -14  13   2     1506.88     1587.07     54.32 o 
 -13  13   2      975.34      934.35    104.13 o 
 -12  13   2      386.82      378.14     32.23 o 
 -11  13   2     2347.17     2345.46     70.15 o 
 -10  13   2       70.82       50.30     24.75 o 
  -9  13   2      791.63      772.78     47.86 o 
  -8  13   2    12853.06    12604.83    237.84 o 
  -7  13   2       23.27        8.40     17.69 o 
  -6  13   2      421.31      423.49     27.79 o 
  -5  13   2     1011.60      913.85     38.77 o 
  -4  13   2      174.28      142.03     23.43 o 
  -3  13   2     2001.86     1927.00     60.70 o 
  -2  13   2     2788.91     2885.85     98.17 o 
  -1  13   2      560.73      525.47     30.19 o 
   0  13   2      359.23      427.91     23.46 o 
   1  13   2     1752.89     1764.47     42.60 o 
   2  13   2      598.28      645.35     31.58 o 
   3  13   2     4361.34     4422.18     85.02 o 
   4  13   2     6985.63     7218.74    176.76 o 
   5  13   2     2249.61     2467.89     62.90 o 
   6  13   2      483.44      606.18     49.71 o 
   7  13   2        4.05       -1.84     33.59 o 
   8  13   2     2067.52     2031.18     79.29 o 
 -13  14   2        2.99       -9.35     24.65 o 
 -12  14   2      100.29       90.62     28.08 o 
 -11  14   2     1626.70     1697.91     63.13 o 
 -10  14   2       41.83       66.91     26.94 o 
  -9  14   2        0.57      -23.24     25.89 o 
  -8  14   2     1409.34     1396.37     47.00 o 
  -7  14   2      420.16      394.22     29.55 o 
  -6  14   2     1010.52     1041.61     43.41 o 
  -5  14   2      242.77      220.87     26.31 o 
  -4  14   2       36.91       17.70     22.27 o 
  -3  14   2       73.35       51.97     19.80 o 
  -2  14   2     4620.84     4676.86     86.04 o 
  -1  14   2       83.63       93.42     22.41 o 
   0  14   2       14.98        6.14     27.88 o 
   1  14   2     1409.74     1359.35     90.50 o 
   2  14   2     3985.14     3987.09     87.89 o 
   3  14   2     1978.17     1995.70     69.20 o 
   4  14   2     3137.54     3263.81     81.96 o 
   5  14   2     4408.18     4666.01    102.04 o 
   6  14   2      194.87      202.10     90.75 o 
   7  14   2      362.09      475.91     54.89 o 
 -12  15   2      100.55       91.52     29.71 o 
 -11  15   2     1202.95     1221.23     58.95 o 
 -10  15   2      518.16      410.30     59.06 o 
  -9  15   2        5.05      -29.98     21.03 o 
  -8  15   2     3357.78     3262.62     76.43 o 
  -7  15   2     2470.77     2457.20     66.27 o 
  -6  15   2      932.74      897.86     41.64 o 
  -5  15   2     1853.09     1860.39     59.08 o 
  -4  15   2      328.95      286.61     31.02 o 
  -3  15   2     6062.36     6465.31    108.79 o 
  -2  15   2     3606.52     3627.60     76.52 o 
  -1  15   2       43.77        2.70     22.44 o 
   0  15   2     3403.83     3341.55     99.60 o 
   1  15   2        8.11      -16.40     32.16 o 
   2  15   2       20.77       14.93     27.88 o 
   3  15   2       95.46       81.25     27.64 o 
   4  15   2      187.45      159.96     31.06 o 
   5  15   2      337.61      320.43     34.18 o 
   6  15   2      275.69      222.95     45.99 o 
 -11  16   2      912.04      959.60     91.29 o 
 -10  16   2      538.78      450.08     59.81 o 
  -9  16   2     1319.91     1362.77     51.70 o 
  -8  16   2      913.18      889.39     43.83 o 
  -7  16   2      576.53      643.55     54.17 o 
  -6  16   2      908.57      873.42     43.45 o 
  -5  16   2       39.53       40.38     26.38 o 
  -4  16   2      900.02      905.71     57.52 o 
  -3  16   2     8543.75     8674.76    137.30 o 
  -2  16   2     2389.65     2464.86     64.54 o 
  -1  16   2      188.77      169.38     38.87 o 
   0  16   2     1854.59     1940.74     77.48 o 
   1  16   2      120.50       73.26     48.90 o 
   2  16   2      159.43      144.13     54.82 o 
   3  16   2        4.27        3.50     29.72 o 
   4  16   2      142.34      119.12     34.23 o 
   5  16   2      116.60      111.90     42.10 o 
 -10  17   2      108.98      135.80     29.60 o 
  -9  17   2     2634.86     2573.50     72.01 o 
  -8  17   2      314.66      404.00     41.04 o 
  -7  17   2     2784.76     2597.58     76.43 o 
  -6  17   2     1712.81     1619.16     72.90 o 
  -5  17   2      435.19      414.70     58.70 o 
  -4  17   2      395.47      337.48     38.94 o 
  -3  17   2      674.44      771.38     40.69 o 
  -2  17   2      446.96      472.08     35.39 o 
  -1  17   2        2.34        3.72     35.56 o 
   0  17   2      252.87      225.81     42.01 o 
   1  17   2      145.61       92.15     56.57 o 
   2  17   2       48.45       17.41     51.10 o 
   3  17   2        5.40        8.37     50.65 o 
  -9  18   2      974.88     1033.93     51.71 o 
  -8  18   2      171.36      166.67     34.09 o 
  -7  18   2     1967.31     1919.85    117.47 o 
  -6  18   2     1524.21     1609.94     65.28 o 
  -5  18   2      542.89      459.21     42.47 o 
  -4  18   2      548.26      454.96     53.34 o 
  -3  18   2      475.16      460.09     36.70 o 
  -2  18   2       58.13       62.94     44.61 o 
  -1  18   2      284.49      372.23     48.08 o 
   0  18   2     2273.01     2384.15    130.57 o 
   1  18   2       24.56       25.35     53.33 o 
  -5  19   2     1649.56     1749.64     70.82 o 
  -4  19   2      175.38      159.84     38.64 o 
  -3  19   2        8.17      -51.67     37.68 o 
   1 -19   3      361.06      377.96     50.26 o 
   2 -19   3      929.15      941.53     62.59 o 
   3 -19   3       99.84      135.45     37.09 o 
   4 -19   3     4380.68     4649.30    112.66 o 
   5 -19   3      110.81      134.64     36.26 o 
   6 -19   3        1.62       -8.47     31.28 o 
  -2 -18   3     1103.72     1206.37     96.88 o 
  -1 -18   3      103.36      108.22     57.99 o 
   0 -18   3       47.10        5.22     36.58 o 
   1 -18   3      606.70      641.43     71.37 o 
   2 -18   3     2433.38     2578.00     90.97 o 
   3 -18   3       63.05      -14.08     32.65 o 
   4 -18   3     3033.38     3045.60    115.85 o 
   5 -18   3      645.16      596.61     44.23 o 
   6 -18   3     2120.71     2343.94     75.37 o 
   7 -18   3      403.93      394.91     38.62 o 
   8 -18   3      341.63      333.08     41.97 o 
   9 -18   3      146.23      104.25     30.46 o 
  -4 -17   3        3.38       22.49     38.76 o 
  -3 -17   3     1941.53     1905.48     88.05 o 
  -2 -17   3     2512.42     2552.76    158.66 o 
  -1 -17   3      824.45      897.87     57.29 o 
   0 -17   3      240.44      259.04     41.32 o 
   1 -17   3      165.39       75.30     38.69 o 
   2 -17   3     2368.23     2468.09     65.35 o 
   3 -17   3      734.90      722.36     45.95 o 
   4 -17   3        0.96       25.74     28.70 o 
   5 -17   3     3450.48     3405.25     86.89 o 
   6 -17   3      674.38      780.26     43.99 o 
   7 -17   3     1702.83     1725.96     59.76 o 
   8 -17   3      725.09      676.63     40.29 o 
   9 -17   3     1041.88     1084.17     69.41 o 
  10 -17   3       16.84      -40.23     47.39 o 
  -5 -16   3      367.61      413.94     90.36 o 
  -4 -16   3      133.88      162.32     36.04 o 
  -3 -16   3     6937.81     6800.12    172.24 o 
  -2 -16   3     4012.82     4115.13    124.55 o 
  -1 -16   3     1654.70     1651.31     61.83 o 
   0 -16   3       60.18       66.52     41.24 o 
   1 -16   3      467.00      494.47     33.38 o 
   2 -16   3      567.45      506.15     33.89 o 
   3 -16   3       32.15      -15.43     25.71 o 
   4 -16   3      229.44      192.06     30.73 o 
   5 -16   3      597.26      554.80     38.07 o 
   6 -16   3      630.99      733.34     39.84 o 
   7 -16   3      176.54      106.40     26.66 o 
   8 -16   3        1.85      -27.94     23.14 o 
   9 -16   3     2346.45     2323.94    134.95 o 
  10 -16   3     2802.97     2742.12     88.03 o 
  11 -16   3       34.33      -19.71     32.89 o 
  -7 -15   3      273.01      234.40     47.64 o 
  -6 -15   3       12.01      -29.46     60.39 o 
  -5 -15   3       66.31       56.84     28.61 o 
  -4 -15   3       63.17       69.30     35.45 o 
  -3 -15   3     2258.69     2372.16     67.74 o 
  -2 -15   3      152.92      114.33     29.23 o 
  -1 -15   3     5778.08     5914.19    120.87 o 
   0 -15   3      392.27      417.46     60.91 o 
   1 -15   3      229.44      240.67     24.67 o 
   2 -15   3     8667.87     8668.93    133.67 o 
   3 -15   3      620.61      572.48     37.35 o 
   4 -15   3       75.77       50.53     24.31 o 
   5 -15   3      137.43      122.78     25.79 o 
   6 -15   3     1057.77     1087.28     44.93 o 
   7 -15   3     3595.46     3424.12     77.94 o 
   8 -15   3      150.02      135.46     31.56 o 
   9 -15   3     2430.51     2484.19     86.38 o 
  10 -15   3     5654.71     5682.26    130.71 o 
  11 -15   3        9.57        4.95     31.50 o 
  12 -15   3       11.64       -1.72     25.23 o 
  -8 -14   3      165.00      113.12     37.50 o 
  -7 -14   3        9.75      -27.27     31.05 o 
  -6 -14   3      944.58      972.94     47.56 o 
  -5 -14   3     2097.41     2061.09     65.14 o 
  -4 -14   3     1393.12     1318.36     68.66 o 
  -3 -14   3      155.67      151.26     27.37 o 
  -2 -14   3        4.50      -14.10     21.69 o 
  -1 -14   3     4053.37     4067.57     92.17 o 
   0 -14   3     1108.49     1251.98     44.43 o 
   1 -14   3     1520.20     1475.13     43.15 o 
   2 -14   3     1313.45     1318.32     39.62 o 
   3 -14   3     1923.64     1871.57     50.56 o 
   4 -14   3     2005.10     1861.28     56.38 o 
   5 -14   3     4346.47     4112.73    107.72 o 
   6 -14   3     1767.80     1690.65     52.55 o 
   7 -14   3      131.54      118.59     21.56 o 
   8 -14   3       62.40       54.66     27.11 o 
   9 -14   3      106.31       86.72     26.54 o 
  10 -14   3      165.46      144.76     28.09 o 
  11 -14   3      107.28      121.46     26.89 o 
  12 -14   3        1.98      -20.26     23.19 o 
  13 -14   3      513.85      551.56     35.12 o 
  -9 -13   3      213.29      187.19     40.05 o 
  -8 -13   3      137.39       67.59     34.93 o 
  -7 -13   3        5.48       -7.22     30.40 o 
  -6 -13   3     2832.56     2822.59     75.43 o 
  -5 -13   3     5721.72     5544.10    100.63 o 
  -4 -13   3      866.56      915.46     38.87 o 
  -3 -13   3     6398.98     6442.66    121.95 o 
  -2 -13   3     1353.57     1299.11     40.75 o 
  -1 -13   3     1594.29     1593.14     40.60 o 
   0 -13   3     2664.25     2665.20     60.05 o 
   1 -13   3     4369.73     4332.67     67.39 o 
   2 -13   3     3720.08     3875.88     57.71 o 
   3 -13   3     2823.60     2825.73     54.60 o 
   4 -13   3     2292.00     2373.90     56.78 o 
   5 -13   3     4706.39     4490.12     99.37 o 
   6 -13   3     1421.54     1535.21     44.80 o 
   7 -13   3     5084.20     4924.53    113.70 o 
   8 -13   3     1324.97     1279.14     72.76 o 
   9 -13   3     1214.77     1245.02     50.71 o 
  10 -13   3      531.73      537.19     34.14 o 
  11 -13   3       14.57       19.69     21.56 o 
  12 -13   3      885.61      934.29     43.28 o 
  13 -13   3     1635.76     1650.89     52.19 o 
 -10 -12   3        2.03       12.15     29.30 o 
  -9 -12   3     1724.79     1851.70     69.56 o 
  -8 -12   3       63.66       62.06     28.55 o 
  -7 -12   3     1428.03     1340.56     51.09 o 
  -6 -12   3       80.36       38.92     19.56 o 
  -5 -12   3     3531.95     3346.59     71.44 o 
  -4 -12   3       69.44       38.48     19.17 o 
  -3 -12   3      177.35      187.71     21.25 o 
  -2 -12   3     5346.00     5157.05     72.58 o 
  -1 -12   3    10092.06    10551.97    116.15 o 
   0 -12   3      117.44       49.65     18.98 o 
   1 -12   3      182.87      166.58     15.19 o 
   2 -12   3      148.71      188.23     15.06 o 
   3 -12   3       99.34       81.02     13.87 o 
   4 -12   3      987.34      923.63     33.62 o 
   5 -12   3        3.87        7.24     12.85 o 
   6 -12   3      261.21      255.56     23.76 o 
   7 -12   3     2216.93     2151.16     64.15 o 
   8 -12   3      490.60      505.44     31.97 o 
   9 -12   3      435.48      449.52     29.69 o 
  10 -12   3      568.34      538.08     81.61 o 
  11 -12   3     3190.56     3270.08     76.93 o 
  12 -12   3      181.60      160.51     30.39 o 
  13 -12   3     2470.42     2568.95     60.90 o 
 -10 -11   3      188.32      196.34     27.61 o 
  -9 -11   3     1863.68     1981.65     58.06 o 
  -8 -11   3      968.67      948.16     36.42 o 
  -7 -11   3      148.73      151.77     21.74 o 
  -6 -11   3      779.59      721.88     26.34 o 
  -5 -11   3      430.15      409.32     20.64 o 
  -4 -11   3     5447.52     5489.52     77.45 o 
  -3 -11   3      667.72      689.06     31.17 o 
  -2 -11   3     5092.56     5237.53     81.59 o 
  -1 -11   3    15291.37    15177.46    127.21 o 
   0 -11   3     2282.15     2378.52     41.10 o 
   1 -11   3    10607.57    10870.73    110.80 o 
   2 -11   3     5538.39     5373.88     82.57 o 
   3 -11   3     9032.06     9050.47    109.56 o 
   4 -11   3     7210.49     7226.16     96.98 o 
   5 -11   3      606.23      641.23     22.33 o 
   6 -11   3     4101.87     4228.85     73.71 o 
   7 -11   3      488.08      521.12     52.00 o 
   8 -11   3       14.52       19.14     21.04 o 
   9 -11   3     9466.33     9394.96    146.58 o 
  10 -11   3      652.59      641.59     29.14 o 
  11 -11   3     4861.27     4962.35     97.44 o 
  12 -11   3     1640.75     1661.59     73.80 o 
 -11 -10   3      979.32     1022.34     36.21 o 
 -10 -10   3      234.48      265.50     24.17 o 
  -9 -10   3      398.63      374.51     29.53 o 
  -8 -10   3     1250.13     1271.12     40.46 o 
  -7 -10   3     1743.88     1651.60     49.06 o 
  -6 -10   3     3567.16     3655.88     55.46 o 
  -5 -10   3        8.52       12.75     14.39 o 
  -4 -10   3     4098.29     3975.62     51.05 o 
  -3 -10   3       13.70        3.80     10.56 o 
  -2 -10   3      351.71      390.29     15.66 o 
  -1 -10   3       26.35       12.82      7.40 o 
   0 -10   3    16280.78    15761.14    133.59 o 
   1 -10   3    17691.46    17776.04    157.22 o 
   2 -10   3      372.83      365.69     13.13 o 
   3 -10   3    16615.53    16580.68    157.68 o 
   4 -10   3      626.26      567.02     20.53 o 
   5 -10   3       21.42       25.34     13.21 o 
   6 -10   3     7766.37     7829.12    113.40 o 
   7 -10   3     3038.63     3083.31     49.43 o 
   8 -10   3      327.66      318.14     15.56 o 
   9 -10   3     2123.65     2154.08     39.27 o 
  10 -10   3     1092.43     1153.20     32.36 o 
  11 -10   3     2141.92     2125.05     58.03 o 
 -12  -9   3      150.90      152.91     30.67 o 
 -11  -9   3      585.06      624.53     34.53 o 
 -10  -9   3       14.51        3.23     17.18 o 
  -9  -9   3     3974.29     4009.79     66.61 o 
  -8  -9   3     1213.57     1310.39     49.52 o 
  -7  -9   3     2720.15     2554.51     47.57 o 
  -6  -9   3     1527.01     1470.63     30.61 o 
  -5  -9   3      419.47      375.45     15.59 o 
  -4  -9   3    23882.38    23476.20    189.09 o 
  -3  -9   3     2761.76     2743.92     39.37 o 
  -2  -9   3       96.77      106.91     11.70 o 
  -1  -9   3     5411.13     5528.50     49.36 o 
   0  -9   3     6787.73     7013.52     58.57 o 
   1  -9   3       28.98       55.20      8.73 o 
   2  -9   3     4617.84     4437.33     46.01 o 
   3  -9   3      173.02      147.51      8.80 o 
   4  -9   3    15133.39    15497.50    130.87 o 
   5  -9   3     1025.56     1085.44     22.10 o 
   6  -9   3     1447.23     1433.24     26.22 o 
   7  -9   3    14228.79    14822.02    131.98 o 
   8  -9   3     2064.58     2135.11     30.11 o 
   9  -9   3     4890.70     4951.76     69.39 o 
  10  -9   3      281.32      302.24     17.94 o 
  11  -9   3      575.90      525.81     41.17 o 
 -12  -8   3      928.77      835.07     36.44 o 
 -11  -8   3      218.47      171.16     23.76 o 
 -10  -8   3     3542.91     3443.39     62.57 o 
  -9  -8   3      121.13       93.66     18.46 o 
  -8  -8   3     1111.77     1098.22     37.04 o 
  -7  -8   3      985.97      916.17     28.20 o 
  -6  -8   3     4981.33     4919.34     58.41 o 
  -5  -8   3     5165.62     4845.62     52.00 o 
  -4  -8   3     8216.91     8006.49     71.50 o 
  -3  -8   3    12830.58    12735.15    132.81 o 
  -2  -8   3    11749.24    11474.86     88.51 o 
  -1  -8   3     1961.85     1822.66     22.43 o 
   0  -8   3     4913.17     4946.09     40.20 o 
   1  -8   3     2627.55     2552.47     29.36 o 
   2  -8   3      949.02      934.64     21.30 o 
   3  -8   3      962.95     1035.87     16.92 o 
   4  -8   3     2381.02     2339.00     31.20 o 
   5  -8   3      390.35      400.56     12.98 o 
   6  -8   3       36.71       40.03      6.86 o 
   7  -8   3     1538.64     1664.74     22.93 o 
   8  -8   3     9579.70     9848.43     94.00 o 
   9  -8   3    10330.10    10575.63     99.42 o 
  10  -8   3        5.44        0.72     13.11 o 
  11  -8   3        5.33      -16.89     15.11 o 
  12  -8   3      105.68       97.58     25.06 o 
 -13  -7   3      655.50      616.94     39.37 o 
 -12  -7   3     1154.28     1078.77     54.13 o 
 -11  -7   3     2302.33     2319.08     59.41 o 
 -10  -7   3     4576.19     4616.44     72.77 o 
  -9  -7   3      220.01      243.20     19.89 o 
  -8  -7   3     6080.61     5803.84     77.34 o 
  -7  -7   3     2257.68     2268.87     41.12 o 
  -6  -7   3     5922.92     5924.61     59.78 o 
  -5  -7   3      155.79      197.46     10.87 o 
  -4  -7   3     1846.45     1907.43     24.01 o 
  -3  -7   3     1332.91     1452.61     21.87 o 
  -2  -7   3    12997.38    12950.60    107.62 o 
  -1  -7   3     4607.90     4438.12     39.62 o 
   0  -7   3     9752.35    10419.91     74.33 o 
   1  -7   3    12770.67    13367.10    100.81 o 
   2  -7   3    10028.44    10130.68     87.62 o 
   3  -7   3     6955.46     7405.99     74.20 o 
   4  -7   3     4132.95     4469.68     48.23 o 
   5  -7   3     3179.89     3319.16     34.29 o 
   6  -7   3     4288.84     4167.52     37.41 o 
   7  -7   3       22.64       22.71      6.26 o 
   8  -7   3    12178.33    12455.70    112.44 o 
   9  -7   3      258.99      267.72     16.37 o 
  10  -7   3      504.85      507.38     25.27 o 
  11  -7   3      630.54      628.68     32.04 o 
  12  -7   3     5043.07     5193.88     97.51 o 
  13  -7   3      425.74      486.05     83.79 o 
  14  -7   3        1.21       -0.73     49.85 o 
 -14  -6   3      571.45      549.18     41.84 o 
 -13  -6   3      416.75      453.02     30.30 o 
 -12  -6   3      646.89      725.44     37.84 o 
 -11  -6   3     7992.91     7873.67    104.35 o 
 -10  -6   3     3723.20     3725.53     61.94 o 
  -9  -6   3       99.18       67.87     16.70 o 
  -8  -6   3     6421.52     6058.59     78.39 o 
  -7  -6   3      285.19      245.22     13.48 o 
  -6  -6   3      716.45      564.75     17.36 o 
  -5  -6   3     1737.66     1757.23     28.73 o 
  -4  -6   3     7947.51     7657.41     65.98 o 
  -3  -6   3      943.57     1057.87     16.69 o 
  -2  -6   3       29.97       69.77      5.30 o 
  -1  -6   3     2106.53     1902.15     23.35 o 
   0  -6   3     1498.41     1472.49     15.71 o 
   1  -6   3    15516.06    15623.50    164.00 o 
   2  -6   3    30765.71    31269.32    270.52 o 
   3  -6   3       73.79       82.05      6.31 o 
   4  -6   3     5112.27     5221.99     47.30 o 
   5  -6   3     5528.04     5752.16     50.43 o 
   6  -6   3      254.62      241.96      8.74 o 
   7  -6   3     2451.46     2508.75     38.92 o 
   8  -6   3    11030.94    10842.81    230.67 o 
   9  -6   3       23.10       18.69     12.71 o 
  10  -6   3     2672.18     2649.16     57.92 o 
  11  -6   3      267.67      293.14     22.99 o 
  12  -6   3     4093.07     4159.42     85.36 o 
  13  -6   3     1101.44     1110.51     46.39 o 
  14  -6   3     1197.94     1353.03     47.93 o 
  15  -6   3        9.04        5.27     24.00 o 
 -14  -5   3     2121.13     2169.83     69.10 o 
 -13  -5   3      374.40      360.51     27.66 o 
 -12  -5   3      921.74     1001.86     35.96 o 
 -11  -5   3      556.22      591.20     32.79 o 
 -10  -5   3      984.35      943.80     31.10 o 
  -9  -5   3       50.99       39.12     12.30 o 
  -8  -5   3      374.81      297.95     18.25 o 
  -7  -5   3    11548.43    10984.81    108.40 o 
  -6  -5   3     3737.35     3707.39     46.21 o 
  -5  -5   3     1421.39     1398.95     27.51 o 
  -4  -5   3     7484.67     7494.55     66.03 o 
  -3  -5   3    16168.73    16220.49    118.31 o 
  -2  -5   3    26796.13    26920.09    217.47 o 
  -1  -5   3      374.89      362.19      8.87 o 
   0  -5   3     8280.68     8306.74     64.74 o 
   1  -5   3     3856.92     4420.89     46.52 o 
   2  -5   3    36974.61    37436.57    334.98 o 
   3  -5   3     3624.49     3442.27     34.62 o 
   4  -5   3     1821.84     1774.02     21.97 o 
   5  -5   3      824.54      828.53     12.36 o 
   6  -5   3     5316.10     5667.44     68.96 o 
   7  -5   3     7075.40     6998.98     98.88 o 
   8  -5   3     7829.72     7691.23     96.14 o 
   9  -5   3     1876.72     2004.33     45.18 o 
  10  -5   3     1402.68     1455.57     59.46 o 
  11  -5   3     2278.75     2191.32     43.44 o 
  12  -5   3       28.33       57.15     13.89 o 
  13  -5   3     1498.32     1418.78     32.07 o 
  14  -5   3       60.40       59.31     16.17 o 
  15  -5   3      402.38      360.07     23.93 o 
 -14  -4   3     4089.62     4209.46     85.41 o 
 -13  -4   3      334.62      309.69     25.27 o 
 -12  -4   3      126.93       85.17     19.17 o 
 -11  -4   3       80.45       68.16     18.26 o 
 -10  -4   3      603.21      529.01     40.28 o 
  -9  -4   3      178.31      205.00     17.81 o 
  -8  -4   3    10178.77     9694.20    110.54 o 
  -7  -4   3      354.96      346.14     13.39 o 
  -6  -4   3     2607.08     2479.15     33.89 o 
  -5  -4   3     2042.76     2101.37     27.97 o 
  -4  -4   3     5901.78     6049.45     47.47 o 
  -3  -4   3    42219.69    41494.89    296.10 o 
  -2  -4   3    45027.81    47526.02    391.55 o 
  -1  -4   3     7457.15     8254.43     63.50 o 
   0  -4   3    22158.70    23449.49    188.49 o 
   1  -4   3      959.91     1113.26     15.59 o 
   2  -4   3     6200.84     6324.23     59.88 o 
   3  -4   3    28667.87    29475.01    242.87 o 
   4  -4   3      755.13      795.86     13.08 o 
   5  -4   3     4712.71     4739.16     52.74 o 
   6  -4   3    14934.70    15131.48    192.71 o 
   7  -4   3      160.92      165.75     12.82 o 
   8  -4   3     7498.98     7669.45    107.72 o 
   9  -4   3     7411.05     7368.68     83.80 o 
  10  -4   3     4669.25     4698.12     58.84 o 
  11  -4   3     4615.95     4629.72     76.61 o 
  12  -4   3      318.56      318.01     20.22 o 
  13  -4   3       15.83       37.65     14.12 o 
  14  -4   3       23.87        8.12     16.03 o 
  15  -4   3      332.68      259.90     29.74 o 
 -15  -3   3       90.51       80.89     29.42 o 
 -14  -3   3        7.19       14.67     21.35 o 
 -13  -3   3      557.97      564.44     30.40 o 
 -12  -3   3     2391.72     2260.09     50.99 o 
 -11  -3   3      559.95      525.11     25.96 o 
 -10  -3   3     1117.43     1131.62     31.42 o 
  -9  -3   3     4110.06     4001.22     58.23 o 
  -8  -3   3     2642.58     2712.11     37.52 o 
  -7  -3   3     2803.95     2900.95     39.22 o 
  -6  -3   3     2801.93     2731.34     38.06 o 
  -5  -3   3     3857.34     3631.74     40.20 o 
  -4  -3   3     3043.60     3244.93     36.71 o 
  -3  -3   3    26726.38    26211.44    197.47 o 
  -2  -3   3     6045.09     6125.32     58.85 o 
  -1  -3   3     5907.39     5836.72     50.40 o 
   0  -3   3     3193.00     3259.99     32.73 o 
   1  -3   3    17717.53    18115.50    245.66 o 
   2  -3   3      112.09      135.03      7.12 o 
   3  -3   3     1210.42     1325.68     19.80 o 
   4  -3   3     2207.35     2072.74     50.17 o 
   5  -3   3     7528.45     7928.93    104.06 o 
   6  -3   3     4098.80     3783.61     64.12 o 
   7  -3   3     6533.35     6461.12     86.26 o 
   8  -3   3     1946.74     1933.06     27.73 o 
   9  -3   3     6117.90     6093.12    103.10 o 
  10  -3   3    17009.95    17175.90    173.90 o 
  11  -3   3      278.11      294.83     16.39 o 
  12  -3   3      188.07      180.55     17.45 o 
  13  -3   3      114.95       96.02     17.15 o 
  14  -3   3     2110.93     2204.35     50.55 o 
  15  -3   3     3211.01     3383.32    100.80 o 
 -15  -2   3      954.28      957.85     45.73 o 
 -14  -2   3      935.89      943.65     40.01 o 
 -13  -2   3     2738.40     2992.25     63.55 o 
 -12  -2   3       16.86       27.44     15.98 o 
 -11  -2   3     2868.17     2944.15     66.86 o 
 -10  -2   3     1372.79     1419.35     33.53 o 
  -9  -2   3    35051.19    33599.55    290.48 o 
  -8  -2   3      647.54      734.06     20.39 o 
  -7  -2   3    13453.12    13625.21    115.19 o 
  -6  -2   3    11337.80    11225.53     95.46 o 
  -5  -2   3    12291.42    12113.21    101.82 o 
  -4  -2   3      172.21      211.05      9.83 o 
  -3  -2   3      177.81      150.24      6.85 o 
  -2  -2   3      142.87      167.28      5.29 o 
  -1  -2   3     3556.86     3870.17     34.16 o 
   0  -2   3        3.55       46.76      7.03 o 
   1  -2   3    19447.54    19930.34    264.45 o 
   2  -2   3     1096.41     1466.38     20.57 o 
   3  -2   3     2033.37     1963.33     31.40 o 
   4  -2   3    15847.56    15553.11    264.69 o 
   5  -2   3     3124.95     3423.49     37.89 o 
   6  -2   3    20038.83    19833.75    175.23 o 
   7  -2   3      347.94      459.47     13.33 o 
   8  -2   3     3206.22     2911.11     35.97 o 
   9  -2   3     6423.38     6526.89     73.65 o 
  10  -2   3     4685.07     4535.40     59.97 o 
  11  -2   3     3488.15     3411.69     57.52 o 
  12  -2   3     2318.76     2374.39     63.09 o 
  13  -2   3      783.79      766.22     31.60 o 
  14  -2   3     1673.73     1666.24     43.51 o 
  15  -2   3        1.29      -27.23     20.47 o 
 -15  -1   3      811.14      839.23     42.14 o 
 -14  -1   3      640.89      582.22     32.91 o 
 -13  -1   3     4987.75     5096.60     76.10 o 
 -12  -1   3      437.83      380.24     21.88 o 
 -11  -1   3      405.55      377.70     31.36 o 
 -10  -1   3     2300.03     2161.90     46.39 o 
  -9  -1   3     8498.10     8500.14     88.17 o 
  -8  -1   3      733.09      754.97     16.87 o 
  -7  -1   3      842.90      828.59     15.25 o 
  -6  -1   3      430.34      485.33     13.90 o 
  -5  -1   3      777.31      844.43     20.57 o 
  -4  -1   3      156.51      166.54      8.68 o 
  -3  -1   3     3452.19     3678.71     35.79 o 
  -2  -1   3     3104.29     3381.55     29.18 o 
  -1  -1   3     9683.83    10489.62     91.11 o 
   0  -1   3     5387.59     6061.92     52.64 o 
   1  -1   3     3999.35     4436.67     73.15 o 
   2  -1   3    76780.02    78644.94   1607.02 o 
   3  -1   3    16995.39    18673.58    240.82 o 
   4  -1   3    24072.94    24421.32    239.87 o 
   5  -1   3    38039.03    37438.68    344.82 o 
   6  -1   3      730.36      759.45     14.73 o 
   7  -1   3      917.46      876.08     17.07 o 
   8  -1   3      875.67      804.32     28.78 o 
   9  -1   3    22868.19    22108.54    239.53 o 
  10  -1   3      160.70      161.60     23.81 o 
  11  -1   3        6.47       13.16     13.83 o 
  12  -1   3     2380.05     2388.33     88.97 o 
  13  -1   3      144.33      113.24     23.82 o 
  14  -1   3        1.72        6.04     18.26 o 
  15  -1   3      924.75      943.24     42.52 o 
 -15   0   3      509.69      540.33     69.83 o 
 -14   0   3     2593.33     2634.89     56.24 o 
 -13   0   3     4327.55     4426.06     72.45 o 
 -12   0   3     2117.41     2072.54     42.25 o 
 -11   0   3       81.56      103.24     14.70 o 
 -10   0   3     2227.32     2219.58     37.51 o 
  -9   0   3     1136.42     1002.15     22.59 o 
  -8   0   3        0.02       -4.32      7.19 o 
  -7   0   3      519.18      476.29     17.29 o 
  -6   0   3     6059.91     5938.47     57.39 o 
  -5   0   3      653.63      600.75     12.59 o 
  -4   0   3    14353.06    14718.31    120.15 o 
  -3   0   3      548.32      554.99     10.74 o 
  -2   0   3     4322.00     4651.42     41.87 o 
  -1   0   3   120674.59   119859.58   1259.82 o 
   0   0   3     8468.14     9067.58     86.09 o 
   1   0   3     6111.73     6902.92     88.69 o 
   2   0   3      412.00      604.21     16.95 o 
   3   0   3    10452.63    11139.62    143.03 o 
   4   0   3     1174.52     1342.14     25.14 o 
   5   0   3    13591.94    13761.67    139.16 o 
   6   0   3      224.57      200.81     10.33 o 
   7   0   3     8776.03     8505.53     91.01 o 
   8   0   3      255.08      211.94     17.74 o 
   9   0   3     1707.44     1693.42     37.97 o 
  10   0   3     5431.21     5358.22     88.23 o 
  11   0   3     1094.11     1143.09     36.12 o 
  12   0   3     3099.58     3068.90     56.51 o 
  13   0   3       40.05       35.18     18.50 o 
  14   0   3       61.91       25.14     19.32 o 
  15   0   3      427.50      434.55     34.21 o 
 -16   1   3      819.28      909.27     44.09 o 
 -15   1   3        1.29      -17.14     25.43 o 
 -14   1   3       75.21       69.15     24.44 o 
 -13   1   3     2381.37     2588.81     55.44 o 
 -12   1   3      712.29      670.60     37.67 o 
 -11   1   3       83.53       62.49     12.90 o 
 -10   1   3     1067.37     1121.75     25.86 o 
  -9   1   3      419.73      390.42     15.10 o 
  -8   1   3     1734.37     1828.22     27.83 o 
  -7   1   3     3811.69     3700.44     40.48 o 
  -6   1   3       33.06       47.76      5.46 o 
  -5   1   3     7049.77     7351.35     63.21 o 
  -4   1   3     5240.34     5136.55     50.69 o 
  -3   1   3      126.42      137.76     10.29 o 
  -2   1   3    10848.82    11951.22    123.60 o 
  -1   1   3   110341.15   111092.92    977.68 o 
   0   1   3     5346.13     5672.26     59.10 o 
   1   1   3    24482.99    26973.11    282.15 o 
   2   1   3      354.27      417.45     18.76 o 
   3   1   3     1790.78     1469.76     24.61 o 
   4   1   3    30051.62    30161.67    333.61 o 
   5   1   3     2997.74     3157.90     44.11 o 
   6   1   3     2776.46     2650.97     36.37 o 
   7   1   3    11312.79    10961.76    135.88 o 
   8   1   3       94.30      102.88     20.76 o 
   9   1   3     2164.41     2069.88     43.75 o 
  10   1   3     5103.90     4708.87     75.34 o 
  11   1   3     6762.64     6812.40    101.58 o 
  12   1   3     5977.42     5700.63     85.58 o 
  13   1   3        2.47      -13.80     17.38 o 
  14   1   3      102.65       61.54     22.34 o 
  15   1   3      159.11      150.63     30.21 o 
 -16   2   3      164.07      211.98     30.40 o 
 -15   2   3      157.59      110.00     22.36 o 
 -14   2   3     1044.66     1009.19     36.82 o 
 -13   2   3      227.93      200.54     20.50 o 
 -12   2   3       40.50       51.26     15.19 o 
 -11   2   3     2243.21     2366.33     40.50 o 
 -10   2   3      258.61      241.16     13.85 o 
  -9   2   3     5738.76     5303.55     61.06 o 
  -8   2   3    12344.43    12318.97    118.29 o 
  -7   2   3    16006.62    16360.65    138.42 o 
  -6   2   3    10568.31    10627.47     93.25 o 
  -5   2   3    14424.59    14435.46    131.37 o 
  -4   2   3      276.88      249.45     13.81 o 
  -3   2   3     6072.68     6340.64     76.56 o 
  -2   2   3       18.98       77.27     11.24 o 
  -1   2   3      373.06      374.27      7.40 o 
   0   2   3      585.85      788.63     14.29 o 
   1   2   3    11935.53    12396.21    134.59 o 
   2   2   3    17456.09    17394.55    157.48 o 
   3   2   3        6.37       35.96      5.98 o 
   4   2   3     8715.60     8692.63     69.77 o 
   5   2   3     1719.23     1787.43     20.69 o 
   6   2   3     2010.29     2268.28     26.43 o 
   7   2   3     6344.95     6372.07     63.10 o 
   8   2   3      830.26      803.74     21.96 o 
   9   2   3     1726.13     1630.34     32.28 o 
  10   2   3     1184.70     1139.35     49.48 o 
  11   2   3     6247.93     6339.38     86.50 o 
  12   2   3      847.43      791.75     34.73 o 
  13   2   3      130.43      104.57     21.77 o 
  14   2   3       93.68       92.49     25.29 o 
 -16   3   3      295.34      286.64     39.44 o 
 -15   3   3       75.42       85.28     22.50 o 
 -14   3   3      511.80      538.76     43.45 o 
 -13   3   3      288.81      343.38     26.02 o 
 -12   3   3      473.33      493.50     22.81 o 
 -11   3   3     1207.66     1223.62     31.41 o 
 -10   3   3     1392.02     1326.54     44.31 o 
  -9   3   3     4529.72     4440.64     55.55 o 
  -8   3   3    36196.04    36266.61    300.06 o 
  -7   3   3    19129.85    18845.41    154.25 o 
  -6   3   3    17755.68    17459.04    157.22 o 
  -5   3   3    15157.68    16104.05    155.89 o 
  -4   3   3    21604.16    22763.46    208.79 o 
  -3   3   3      151.00      168.98      9.86 o 
  -2   3   3     6499.17     6787.73     90.14 o 
  -1   3   3     3379.01     3739.95     42.16 o 
   0   3   3     7352.06     8039.92     83.31 o 
   1   3   3     6482.23     6846.65     67.22 o 
   2   3   3     2217.47     1884.36     22.49 o 
   3   3   3      271.46      201.77      8.40 o 
   4   3   3    23240.15    22890.71    172.47 o 
   5   3   3    14246.39    15178.42    130.14 o 
   6   3   3       61.30       51.43      8.82 o 
   7   3   3    20661.58    20080.94    170.80 o 
   8   3   3      184.82      177.92     13.88 o 
   9   3   3      915.37      875.01     31.54 o 
  10   3   3     4591.01     4317.90     82.72 o 
  11   3   3     4848.86     4889.71     95.37 o 
  12   3   3      714.01      618.78     32.97 o 
  13   3   3      761.56      788.80     47.54 o 
  14   3   3      112.37      112.37     28.76 o 
 -16   4   3      160.05      131.59     25.38 o 
 -15   4   3      367.83      357.71     34.27 o 
 -14   4   3     1288.13     1258.07     59.82 o 
 -13   4   3        0.12       -8.08     15.76 o 
 -12   4   3    14201.27    14599.40    260.66 o 
 -11   4   3      359.27      361.41     17.87 o 
 -10   4   3      207.18      188.03     12.39 o 
  -9   4   3       61.99       61.12      8.56 o 
  -8   4   3    10301.21    10705.39    112.49 o 
  -7   4   3     1474.31     1439.73     22.78 o 
  -6   4   3       57.38       95.92      6.79 o 
  -5   4   3     5594.70     6444.65     67.68 o 
  -4   4   3      104.21       95.84      8.88 o 
  -3   4   3    23496.42    25024.54    290.83 o 
  -2   4   3      145.45      110.32      7.19 o 
  -1   4   3     4289.25     4321.22     41.98 o 
   0   4   3     5772.41     6203.13     61.11 o 
   1   4   3     4146.72     4056.48     39.38 o 
   2   4   3     3702.76     3917.57     36.97 o 
   3   4   3      809.47      945.39     14.49 o 
   4   4   3     3589.51     3303.05     37.18 o 
   5   4   3     8584.33     8068.40     79.96 o 
   6   4   3    13872.81    13192.89    117.42 o 
   7   4   3    10597.31    10143.18    107.88 o 
   8   4   3       25.04       51.56     13.46 o 
   9   4   3      190.93      125.55     19.06 o 
  10   4   3     1898.65     1736.18     47.47 o 
  11   4   3     3818.41     3918.60     75.70 o 
  12   4   3        6.00      -27.90     19.95 o 
  13   4   3       82.73       71.21     23.16 o 
  14   4   3      344.11      331.29     35.78 o 
 -16   5   3       62.29       20.54     25.38 o 
 -15   5   3      485.78      504.36     28.03 o 
 -14   5   3      954.00     1005.40     50.19 o 
 -13   5   3      819.32      897.47     31.84 o 
 -12   5   3    10326.69    10455.32    144.74 o 
 -11   5   3     1748.36     1757.65     43.03 o 
 -10   5   3     1474.33     1448.96     27.15 o 
  -9   5   3        9.35       15.41      6.97 o 
  -8   5   3     1778.11     1606.20     24.79 o 
  -7   5   3     1411.65     1342.97     18.80 o 
  -6   5   3     1485.99     1558.28     30.06 o 
  -5   5   3      797.35      808.35     15.49 o 
  -4   5   3     1689.59     1765.72     28.45 o 
  -3   5   3       35.63       95.47      8.75 o 
  -2   5   3    32115.31    33749.74    333.56 o 
  -1   5   3    20318.19    20935.04    182.32 o 
   0   5   3    16315.17    15914.49    181.51 o 
   1   5   3    56229.06    57564.34    449.33 o 
   2   5   3        0.12       13.06      6.44 o 
   3   5   3     1816.00     1844.29     23.41 o 
   4   5   3     2775.26     2615.64     28.89 o 
   5   5   3       24.61       34.70      8.59 o 
   6   5   3    19690.86    19450.10    167.08 o 
   7   5   3      498.50      495.64     19.54 o 
   8   5   3     1010.81      874.30     27.80 o 
   9   5   3     1576.05     1426.81     55.22 o 
  10   5   3       52.57       23.69     23.68 o 
  11   5   3      235.46      164.65     24.73 o 
  12   5   3     1634.47     1633.96     56.02 o 
  13   5   3     2622.54     2745.34     85.63 o 
 -16   6   3       13.73       -8.40     19.17 o 
 -15   6   3      100.20      153.75     20.07 o 
 -14   6   3      596.87      576.82     26.30 o 
 -13   6   3      757.69      747.12     28.58 o 
 -12   6   3        6.87       -0.43     17.32 o 
 -11   6   3      719.50      737.76     34.55 o 
 -10   6   3      659.18      719.82     21.60 o 
  -9   6   3     2768.27     2868.46     37.17 o 
  -8   6   3     1011.20     1004.50     17.34 o 
  -7   6   3    15537.81    15379.02    132.69 o 
  -6   6   3     8160.63     8235.87     74.99 o 
  -5   6   3     4487.94     4352.62     55.14 o 
  -4   6   3    43173.84    44331.21    455.28 o 
  -3   6   3     1763.55     1942.22     24.41 o 
  -2   6   3     5501.67     5461.00     59.00 o 
  -1   6   3       41.83       57.91      4.86 o 
   0   6   3    30702.78    30669.77    232.22 o 
   1   6   3     1449.73     1200.39     19.51 o 
   2   6   3     6947.62     6957.47     70.10 o 
   3   6   3       63.96       52.21      6.50 o 
   4   6   3     4571.21     4209.72     43.29 o 
   5   6   3     2355.19     2175.65     38.46 o 
   6   6   3     1327.79     1395.32     28.38 o 
   7   6   3       55.11       39.23     12.47 o 
   8   6   3     1004.94     1000.18     30.96 o 
   9   6   3       26.39       14.47     18.52 o 
  10   6   3     1373.17     1380.60     72.17 o 
  11   6   3       15.12       -4.18     21.93 o 
  12   6   3     1921.88     1883.43     86.51 o 
  13   6   3     1569.57     1621.36     69.31 o 
 -16   7   3       87.63       89.38     20.17 o 
 -15   7   3      488.64      520.09     27.09 o 
 -14   7   3     1243.36     1235.47     36.48 o 
 -13   7   3        7.47       19.71     13.64 o 
 -12   7   3     3337.06     3378.15     59.31 o 
 -11   7   3       28.39       28.21     14.89 o 
 -10   7   3      296.47      309.41     24.33 o 
  -9   7   3       33.77       58.81     10.03 o 
  -8   7   3      300.85      338.57     13.09 o 
  -7   7   3    37772.63    38681.92    427.60 o 
  -6   7   3    17123.94    17720.17    169.50 o 
  -5   7   3     3661.89     3310.40     51.30 o 
  -4   7   3    18600.08    18013.91    158.32 o 
  -3   7   3     1763.81     1819.38     25.72 o 
  -2   7   3     4960.42     5181.93     56.56 o 
  -1   7   3    16106.85    16178.57    128.61 o 
   0   7   3    10998.99    11214.84     99.07 o 
   1   7   3      130.97      115.79     16.22 o 
   2   7   3      311.64      279.71     12.58 o 
   3   7   3      737.09      729.73     15.56 o 
   4   7   3     1776.21     1756.81     27.25 o 
   5   7   3     3190.26     3214.23     46.89 o 
   6   7   3    14423.91    14142.60    151.24 o 
   7   7   3      683.58      670.80     23.79 o 
   8   7   3     5924.37     5571.19     76.60 o 
   9   7   3     7369.11     7583.21    117.58 o 
  10   7   3     1323.21     1402.94     50.44 o 
  11   7   3     1082.72     1116.55     45.61 o 
  12   7   3     2192.70     2202.06     70.39 o 
 -16   8   3      219.36      188.42     32.25 o 
 -15   8   3       71.17      103.07     18.33 o 
 -14   8   3     1164.61     1228.97     35.16 o 
 -13   8   3     1301.89     1283.01     34.62 o 
 -12   8   3        2.16       10.85     12.83 o 
 -11   8   3      245.40      225.57     16.46 o 
 -10   8   3     3046.28     2991.14     53.25 o 
  -9   8   3     6835.10     6637.44     93.66 o 
  -8   8   3      768.31      695.35     21.04 o 
  -7   8   3     3825.15     4112.64     68.98 o 
  -6   8   3    27067.61    27436.44    312.99 o 
  -5   8   3     1743.64     1660.03     34.17 o 
  -4   8   3       83.38       86.18      7.14 o 
  -3   8   3     7651.45     7368.71     75.36 o 
  -2   8   3       20.58       18.08      6.85 o 
  -1   8   3     6833.80     6443.94     58.06 o 
   0   8   3      477.22      492.09     12.05 o 
   1   8   3     1917.80     2048.39     26.24 o 
   2   8   3      129.86      161.72     14.69 o 
   3   8   3      611.64      633.00     16.33 o 
   4   8   3     1243.03     1396.92     26.01 o 
   5   8   3     4514.57     4652.73     56.25 o 
   6   8   3    10559.78    10163.82    115.74 o 
   7   8   3     1192.61     1184.25     33.50 o 
   8   8   3     3830.00     3601.30     60.16 o 
   9   8   3     1592.91     1720.21     45.84 o 
  10   8   3      267.34      246.12     29.18 o 
  11   8   3     3386.76     3825.36     82.42 o 
  12   8   3     1180.01     1148.60     82.30 o 
 -15   9   3        7.86       21.50     16.43 o 
 -14   9   3      743.84      788.23     42.64 o 
 -13   9   3     4534.06     4671.90     77.81 o 
 -12   9   3      127.71      125.77     16.67 o 
 -11   9   3    11025.99    11425.26    175.97 o 
 -10   9   3    11796.76    12235.04    186.94 o 
  -9   9   3        4.55       17.53     14.19 o 
  -8   9   3       24.49       21.32     12.37 o 
  -7   9   3       11.33       20.15     12.38 o 
  -6   9   3     1071.57      982.78     27.40 o 
  -5   9   3      483.82      475.55     14.55 o 
  -4   9   3     2367.82     2363.64     35.60 o 
  -3   9   3      530.38      554.32     14.91 o 
  -2   9   3     1121.60     1195.44     26.26 o 
  -1   9   3       28.95       53.68      6.62 o 
   0   9   3     2310.27     2229.58     27.77 o 
   1   9   3    10197.63    10597.88     88.85 o 
   2   9   3     8124.56     7960.02     88.64 o 
   3   9   3      167.92      183.97     21.97 o 
   4   9   3      411.69      415.05     16.93 o 
   5   9   3     2091.28     2013.04     43.29 o 
   6   9   3      213.28      162.27     17.68 o 
   7   9   3      504.27      491.21     25.16 o 
   8   9   3     4258.53     4198.95     66.99 o 
   9   9   3      426.37      379.75     27.21 o 
  10   9   3      156.25      124.34     24.33 o 
  11   9   3      240.27      292.32     41.22 o 
 -15  10   3      287.92      303.13     23.47 o 
 -14  10   3      794.55      814.13     35.91 o 
 -13  10   3      161.36      166.59     20.47 o 
 -12  10   3      550.41      568.48     35.83 o 
 -11  10   3     7543.08     7616.76    135.22 o 
 -10  10   3     1128.36     1134.74     38.86 o 
  -9  10   3     5661.27     5566.19     99.63 o 
  -8  10   3       65.11       38.87     14.41 o 
  -7  10   3       26.78       23.45     13.59 o 
  -6  10   3     1829.21     1894.11     52.09 o 
  -5  10   3     2243.61     2091.99     40.49 o 
  -4  10   3       34.26       46.73     11.19 o 
  -3  10   3      142.17      149.74     12.30 o 
  -2  10   3     1846.76     1877.65     31.86 o 
  -1  10   3    11170.57    11138.14    113.64 o 
   0  10   3      674.38      595.94     16.80 o 
   1  10   3    14172.31    14351.16    127.61 o 
   2  10   3    16878.44    16733.51    228.58 o 
   3  10   3     1498.27     1373.29     34.15 o 
   4  10   3       14.77       24.50     12.66 o 
   5  10   3      396.82      379.74     23.09 o 
   6  10   3      515.86      481.52     29.38 o 
   7  10   3     1416.22     1358.74     48.29 o 
   8  10   3     1514.58     1482.81     41.32 o 
   9  10   3      270.11      270.20     27.17 o 
  10  10   3      380.78      350.27     29.42 o 
  11  10   3      455.76      501.69     40.73 o 
 -15  11   3      313.44      281.00     25.02 o 
 -14  11   3       56.60       50.89     39.82 o 
 -13  11   3      327.71      319.09     72.05 o 
 -12  11   3      783.48      821.34     39.73 o 
 -11  11   3       82.64       78.83     21.26 o 
 -10  11   3      179.09      229.03     22.86 o 
  -9  11   3     1978.84     1906.20     51.91 o 
  -8  11   3        5.62       10.65     31.82 o 
  -7  11   3      591.64      576.04     34.38 o 
  -6  11   3       27.75       14.34     11.71 o 
  -5  11   3    20694.97    20409.02    241.43 o 
  -4  11   3      502.05      484.78     22.67 o 
  -3  11   3     7623.03     7449.67     88.58 o 
  -2  11   3     3988.04     3891.31     56.24 o 
  -1  11   3      783.13      778.15     20.30 o 
   0  11   3      495.67      508.91     16.28 o 
   1  11   3     2553.26     2633.11     41.28 o 
   2  11   3     3666.34     3794.14     66.41 o 
   3  11   3      577.44      588.39     29.83 o 
   4  11   3     1302.77     1289.74     55.80 o 
   5  11   3      134.24       84.48     17.19 o 
   6  11   3        5.10       -1.74     19.84 o 
   7  11   3       75.09       49.42     24.72 o 
   8  11   3      293.31      352.89     43.18 o 
   9  11   3     2230.51     2391.66    103.21 o 
  10  11   3      199.33      204.92     48.32 o 
 -14  12   3     1250.81     1327.28     53.19 o 
 -13  12   3      601.41      688.94     36.35 o 
 -12  12   3      662.07      669.87     37.33 o 
 -11  12   3     3739.23     3707.64     89.27 o 
 -10  12   3      746.79      763.93     76.81 o 
  -9  12   3     1806.06     1882.55     63.72 o 
  -8  12   3     1478.61     1533.92     57.09 o 
  -7  12   3     2373.37     2442.98     50.44 o 
  -6  12   3     3846.06     3921.40     69.90 o 
  -5  12   3     7589.18     7661.31    121.35 o 
  -4  12   3     7163.02     6921.49     93.22 o 
  -3  12   3     1240.21     1197.62     30.43 o 
  -2  12   3       32.38       22.18     12.22 o 
  -1  12   3     5881.40     5950.00     97.19 o 
   0  12   3     7718.56     7915.11     90.62 o 
   1  12   3     5605.22     5464.68     75.98 o 
   2  12   3       20.76       -6.11     12.42 o 
   3  12   3      533.76      486.65     29.21 o 
   4  12   3      156.09      183.52     28.60 o 
   5  12   3      384.36      341.77     31.72 o 
   6  12   3        0.68        4.87     24.34 o 
   7  12   3     3795.97     4135.34    106.65 o 
   8  12   3     1476.63     1522.29     60.25 o 
   9  12   3      761.71      873.00     65.45 o 
 -14  13   3       69.00       45.37     24.64 o 
 -13  13   3      937.46     1022.87     65.58 o 
 -12  13   3      361.29      377.70     32.96 o 
 -11  13   3      823.62      867.62     63.39 o 
 -10  13   3     2070.61     2093.20    147.97 o 
  -9  13   3     6281.50     6227.27    136.39 o 
  -8  13   3      250.89      272.52     24.20 o 
  -7  13   3      184.51      182.69     23.32 o 
  -6  13   3      744.83      720.34     34.97 o 
  -5  13   3     1679.78     1665.61     51.28 o 
  -4  13   3      296.07      229.61     25.69 o 
  -3  13   3      163.52      156.94     18.14 o 
  -2  13   3       76.27       47.56     17.42 o 
  -1  13   3     3698.52     3648.28     66.74 o 
   0  13   3      246.08      266.87     21.45 o 
   1  13   3      832.04      789.29     29.65 o 
   2  13   3      213.77      270.44     25.33 o 
   3  13   3     7684.85     7985.96    132.59 o 
   4  13   3      100.91       67.60     25.33 o 
   5  13   3     1116.32     1016.42     80.74 o 
   6  13   3      580.79      646.93     47.30 o 
   7  13   3     3931.06     4267.07    127.68 o 
   8  13   3       44.63       45.39     55.76 o 
 -13  14   3      255.19      295.97     33.77 o 
 -12  14   3     4629.32     4771.37    113.65 o 
 -11  14   3       68.61      117.25     29.84 o 
 -10  14   3      797.39      863.16     57.16 o 
  -9  14   3    10093.87     9870.33    198.98 o 
  -8  14   3     1748.97     1642.82     50.90 o 
  -7  14   3     3489.77     3392.43    101.26 o 
  -6  14   3      213.15      214.63     31.87 o 
  -5  14   3      628.32      627.54     35.55 o 
  -4  14   3     1083.27     1119.13     47.03 o 
  -3  14   3     1256.34     1398.25     44.82 o 
  -2  14   3     1216.42     1045.72     40.02 o 
  -1  14   3      844.65      804.32     35.71 o 
   0  14   3      995.77     1121.56     58.79 o 
   1  14   3     2431.97     2596.53     64.10 o 
   2  14   3     2470.45     2368.04     65.88 o 
   3  14   3     8637.75     9025.54    159.99 o 
   4  14   3     1509.31     1505.97     55.76 o 
   5  14   3      135.14      120.20     29.07 o 
   6  14   3      516.66      555.39     73.99 o 
   7  14   3      291.76      181.78     67.79 o 
 -12  15   3       42.71       15.56     29.31 o 
 -11  15   3       18.14       -1.63     32.63 o 
 -10  15   3      106.92       86.77     32.34 o 
  -9  15   3        9.11       19.40     22.85 o 
  -8  15   3     2888.29     2907.03     71.84 o 
  -7  15   3     3581.56     3598.41     82.23 o 
  -6  15   3       43.02       10.52     23.47 o 
  -5  15   3      199.53      171.13     27.54 o 
  -4  15   3       67.56       93.27     25.37 o 
  -3  15   3      646.79      672.35     35.62 o 
  -2  15   3      306.48      301.65     28.93 o 
  -1  15   3      699.40      722.43     42.95 o 
   0  15   3      716.42      700.63     63.38 o 
   1  15   3     2965.67     3202.02     99.02 o 
   2  15   3     6246.57     6352.75    141.83 o 
   3  15   3     1159.18     1272.65     60.86 o 
   4  15   3     1852.28     1951.77     64.01 o 
   5  15   3      222.57      226.89     31.55 o 
   6  15   3      613.25      551.92     56.74 o 
 -11  16   3      490.20      408.50     43.50 o 
 -10  16   3      458.83      470.37     41.70 o 
  -9  16   3     1273.65     1341.93     52.55 o 
  -8  16   3     1612.99     1644.63     57.65 o 
  -7  16   3      154.79      173.38     61.12 o 
  -6  16   3      261.42      210.27     30.80 o 
  -5  16   3       82.57       36.08     27.09 o 
  -4  16   3     7167.89     7065.50    136.84 o 
  -3  16   3     2033.43     2061.40     59.65 o 
  -2  16   3        3.50       -4.88     24.46 o 
  -1  16   3     2396.00     2439.67     88.25 o 
   0  16   3        1.40      -14.78     32.34 o 
   1  16   3      412.13      429.20     65.07 o 
   2  16   3     1188.79     1122.55     90.43 o 
   3  16   3      603.17      658.82     56.02 o 
   4  16   3      157.28      130.87     34.22 o 
 -10  17   3      580.02      647.19     40.42 o 
  -9  17   3       21.37      -25.65     26.33 o 
  -8  17   3     2187.39     2157.93     67.85 o 
  -7  17   3      242.52      235.13     33.77 o 
  -6  17   3      423.96      350.04     36.53 o 
  -5  17   3       13.00      -38.93     27.58 o 
  -4  17   3     2770.67     2657.83     79.42 o 
  -3  17   3      616.80      519.11     37.22 o 
  -2  17   3      243.83      211.62     41.58 o 
  -1  17   3      744.03      864.15     57.37 o 
   0  17   3       86.82       43.78     79.01 o 
   1  17   3     2655.95     2789.28    136.10 o 
   2  17   3       83.22       69.68     52.95 o 
   3  17   3      652.19      569.15     70.46 o 
  -8  18   3     1679.45     1685.42     63.71 o 
  -7  18   3     1961.90     2084.75     71.62 o 
  -6  18   3        5.79       26.03     31.41 o 
  -5  18   3      926.61     1015.83     54.07 o 
  -4  18   3       12.57      -12.66     32.00 o 
  -3  18   3        0.35      -15.17     26.09 o 
  -2  18   3      123.07      128.38     41.95 o 
  -1  18   3       52.74       29.15     40.69 o 
   0  18   3     1241.21     1280.54    100.13 o 
   1  18   3       45.42       19.53     53.46 o 
   1 -19   4       18.88      -42.50     37.21 o 
   2 -19   4      405.47      356.25     47.62 o 
   3 -19   4     1584.31     1721.29     70.94 o 
   4 -19   4       18.41      -20.55     38.45 o 
   5 -19   4     1719.75     1713.39     68.54 o 
   6 -19   4      109.41       84.16     47.13 o 
  -2 -18   4        1.75       12.06     52.83 o 
  -1 -18   4     1763.98     1756.65    113.32 o 
   0 -18   4      832.77      809.36     57.95 o 
   1 -18   4       48.70       40.11     38.20 o 
   2 -18   4       86.70       92.98     29.67 o 
   3 -18   4     4933.65     5023.36    115.08 o 
   4 -18   4      229.36      189.46     35.82 o 
   5 -18   4        5.69      -36.67     29.24 o 
   6 -18   4       43.15       24.60     31.44 o 
   7 -18   4     1411.55     1408.20     58.20 o 
   8 -18   4      109.01      164.61     31.90 o 
  -4 -17   4      121.64       34.48     66.63 o 
  -3 -17   4      134.28       84.50     41.84 o 
  -2 -17   4     3557.52     3545.92    279.91 o 
  -1 -17   4      490.22      527.29     42.79 o 
   0 -17   4      581.71      544.17     63.77 o 
   1 -17   4     5460.23     5648.87    142.88 o 
   2 -17   4      392.77      324.39     32.62 o 
   3 -17   4      789.54      817.25     54.82 o 
   4 -17   4      892.41      929.91     59.54 o 
   5 -17   4      762.82      625.12     42.57 o 
   6 -17   4     1210.85     1197.52     69.44 o 
   7 -17   4       15.81       -5.76     26.34 o 
   8 -17   4      166.65      101.97     29.17 o 
   9 -17   4      127.82      150.60     42.45 o 
  10 -17   4      628.31      549.50     47.69 o 
  -5 -16   4       53.52       55.99     29.76 o 
  -4 -16   4     1147.47     1220.77     52.72 o 
  -3 -16   4     1258.97     1270.74     87.47 o 
  -2 -16   4     1615.93     1757.78     82.61 o 
  -1 -16   4      372.24      398.96     65.92 o 
   0 -16   4      794.49      724.08     44.08 o 
   1 -16   4      159.19      160.71     24.40 o 
   2 -16   4      230.77      207.72     27.55 o 
   3 -16   4        8.01      -43.47     24.77 o 
   4 -16   4     2213.30     2151.53     67.16 o 
   5 -16   4     1541.48     1592.26     57.11 o 
   6 -16   4      351.22      399.18     33.38 o 
   7 -16   4      998.35     1007.29     46.89 o 
   8 -16   4     1627.95     1581.93     54.05 o 
   9 -16   4        9.59      -39.38     29.60 o 
  10 -16   4     1536.05     1505.02     68.97 o 
  11 -16   4     2738.59     2541.50     83.23 o 
  -7 -15   4      122.42      158.32     46.50 o 
  -6 -15   4       45.59       19.52     30.79 o 
  -5 -15   4      111.65      131.33     30.50 o 
  -4 -15   4     3101.38     3288.16     82.84 o 
  -3 -15   4      654.25      682.76     38.91 o 
  -2 -15   4     1310.69     1285.78     66.20 o 
  -1 -15   4       50.38       35.69     27.16 o 
   0 -15   4      458.83      398.39     27.36 o 
   1 -15   4     5342.55     5674.56     90.78 o 
   2 -15   4       93.05       90.44     27.49 o 
   3 -15   4     3153.78     3030.75     77.60 o 
   4 -15   4     2785.92     2735.93     71.47 o 
   5 -15   4      928.91      933.59     42.40 o 
   6 -15   4     2544.64     2431.40     65.04 o 
   7 -15   4     3118.89     3178.71     74.14 o 
   8 -15   4     1239.52     1175.39     80.27 o 
   9 -15   4     1838.35     2020.78     95.12 o 
  10 -15   4      456.41      400.95     40.14 o 
  11 -15   4     1011.42      948.75     94.93 o 
  12 -15   4       74.87       39.07     28.29 o 
  -8 -14   4      798.93      766.03     53.28 o 
  -7 -14   4       41.29       31.51     32.44 o 
  -6 -14   4      206.79      232.50     28.64 o 
  -5 -14   4       10.58      -36.40     24.73 o 
  -4 -14   4      583.84      634.45     38.41 o 
  -3 -14   4      133.82       68.13     25.09 o 
  -2 -14   4     4911.35     4963.69     86.64 o 
  -1 -14   4       47.85       51.83     24.83 o 
   0 -14   4     2872.89     2948.47     76.91 o 
   1 -14   4     5321.90     5398.72     85.17 o 
   2 -14   4      700.99      654.91     28.62 o 
   3 -14   4     3186.23     3069.63     65.94 o 
   4 -14   4     5409.13     5343.99     91.70 o 
   5 -14   4     2696.23     2384.45     63.14 o 
   6 -14   4     3148.12     3063.53    102.75 o 
   7 -14   4      752.39      737.24     34.23 o 
   8 -14   4      144.31      108.49     27.45 o 
   9 -14   4      466.16      443.85     35.91 o 
  10 -14   4      100.18      117.96     26.94 o 
  11 -14   4      895.91      899.73     46.64 o 
  12 -14   4      242.46      274.66     30.52 o 
  13 -14   4      108.42       67.88     31.20 o 
  -9 -13   4       38.52        1.11     33.39 o 
  -8 -13   4      156.80      144.64     37.11 o 
  -7 -13   4     2663.45     2725.71     85.36 o 
  -6 -13   4     5152.39     5186.63    142.85 o 
  -5 -13   4     2777.01     2845.74     67.28 o 
  -4 -13   4     2112.36     2070.22     55.57 o 
  -3 -13   4      876.43      812.05     38.93 o 
  -2 -13   4       82.87       63.61     18.61 o 
  -1 -13   4      125.19       73.34     15.12 o 
   0 -13   4     8281.29     8213.82    106.89 o 
   1 -13   4       91.79       55.67     16.09 o 
   2 -13   4      324.97      347.59     19.47 o 
   3 -13   4       36.37       48.81     18.13 o 
   4 -13   4     3093.14     3292.81     64.25 o 
   5 -13   4     2105.09     2005.71     47.70 o 
   6 -13   4      463.38      486.07     27.32 o 
   7 -13   4      397.19      295.79     32.25 o 
   8 -13   4        1.69       10.44     22.27 o 
   9 -13   4       17.54       29.49     22.72 o 
  10 -13   4      194.07      172.48     26.66 o 
  11 -13   4      255.26      199.07     26.54 o 
  12 -13   4     2234.05     2242.92     62.80 o 
  13 -13   4      586.13      546.64     46.80 o 
 -10 -12   4        4.36       -5.73     29.26 o 
  -9 -12   4       45.97       -0.08     28.21 o 
  -8 -12   4     1244.24     1246.29     63.96 o 
  -7 -12   4     2961.88     2925.36     73.29 o 
  -6 -12   4     6664.64     6711.28    158.51 o 
  -5 -12   4     2278.74     2171.02     56.88 o 
  -4 -12   4      791.29      823.26     53.73 o 
  -3 -12   4     3610.69     3580.36     73.16 o 
  -2 -12   4      518.89      497.25     22.79 o 
  -1 -12   4     1810.76     1793.44     33.99 o 
   0 -12   4    13891.28    13453.79    155.20 o 
   1 -12   4      106.47      160.87     15.08 o 
   2 -12   4     1268.08     1293.74     30.70 o 
   3 -12   4     2725.30     2755.84     58.10 o 
   4 -12   4      907.13      950.73     30.71 o 
   5 -12   4     2706.99     2602.41     51.43 o 
   6 -12   4    14737.54    14878.40    259.76 o 
   7 -12   4     3225.42     3166.07    110.15 o 
   8 -12   4     1897.17     1796.31     56.79 o 
   9 -12   4      608.73      594.06     29.17 o 
  10 -12   4      972.57      991.38     37.45 o 
  11 -12   4     2709.20     2683.23     67.53 o 
  12 -12   4     7325.04     7490.57    140.02 o 
  13 -12   4     1759.24     1591.95     70.78 o 
 -11 -11   4      176.59      193.25     35.49 o 
 -10 -11   4     2051.83     2207.56     63.48 o 
  -9 -11   4      702.90      641.04     37.67 o 
  -8 -11   4      237.86      161.29     26.49 o 
  -7 -11   4       40.64       42.19     28.04 o 
  -6 -11   4     6528.66     6568.99     90.93 o 
  -5 -11   4     2706.55     2724.18     50.88 o 
  -4 -11   4      222.61      227.76     18.75 o 
  -3 -11   4     1201.20     1162.20     30.79 o 
  -2 -11   4     2868.34     2858.72     54.88 o 
  -1 -11   4      148.36      130.59     11.90 o 
   0 -11   4      795.96      765.70     19.19 o 
   1 -11   4     5426.03     5465.10     64.87 o 
   2 -11   4     1089.33     1118.35     25.20 o 
   3 -11   4     1150.46     1161.06     29.18 o 
   4 -11   4       14.89       51.40     20.76 o 
   5 -11   4     1846.95     1914.48     42.38 o 
   6 -11   4     8479.56     8591.34    217.28 o 
   7 -11   4       38.89       44.68     16.12 o 
   8 -11   4      567.61      595.13     38.02 o 
   9 -11   4      404.40      300.67     34.49 o 
  10 -11   4     1402.34     1516.28     41.01 o 
  11 -11   4     1629.92     1653.80     47.99 o 
  12 -11   4     3589.59     3752.12     76.36 o 
 -11 -10   4      546.98      579.68     30.28 o 
 -10 -10   4     2480.84     2575.94     51.80 o 
  -9 -10   4       30.73       19.61     20.12 o 
  -8 -10   4      451.37      356.63     29.00 o 
  -7 -10   4     1332.00     1374.03     55.17 o 
  -6 -10   4      115.21      130.75     22.49 o 
  -5 -10   4      456.80      463.92     19.71 o 
  -4 -10   4       43.52       42.74     11.10 o 
  -3 -10   4      357.56      370.55     14.58 o 
  -2 -10   4     2607.22     2553.37     31.84 o 
  -1 -10   4     4928.98     4990.59     51.01 o 
   0 -10   4    14856.27    14904.85    173.88 o 
   1 -10   4     1800.90     1787.10     31.27 o 
   2 -10   4     6733.44     6740.78     72.51 o 
   3 -10   4    12391.70    12190.25    126.79 o 
   4 -10   4      600.58      634.42     19.77 o 
   5 -10   4    16677.96    16987.78    198.24 o 
   6 -10   4     2676.56     2747.90     47.92 o 
   7 -10   4       14.78       29.93     11.28 o 
   8 -10   4    10358.48    10788.09    129.85 o 
   9 -10   4      270.81      280.67     16.18 o 
  10 -10   4      488.29      490.61     20.30 o 
  11 -10   4      539.48      560.83     31.87 o 
 -12  -9   4      775.04      815.51     43.44 o 
 -11  -9   4     1416.00     1414.94     40.55 o 
 -10  -9   4      457.21      483.71     29.23 o 
  -9  -9   4      167.20      162.37     19.61 o 
  -8  -9   4      187.57      211.29     20.29 o 
  -7  -9   4     1216.60     1203.25     33.54 o 
  -6  -9   4        4.14       -3.41     10.94 o 
  -5  -9   4     8749.67     8636.02     80.18 o 
  -4  -9   4      118.26      122.10     15.60 o 
  -3  -9   4        3.65        1.23      7.23 o 
  -2  -9   4      369.63      411.60     11.98 o 
  -1  -9   4    16396.90    15920.53    119.69 o 
   0  -9   4     4580.51     4887.55     41.62 o 
   1  -9   4    12450.04    12628.54    109.93 o 
   2  -9   4    13517.77    14172.75    116.09 o 
   3  -9   4     1057.99     1184.61     20.36 o 
   4  -9   4      242.18      215.66     17.46 o 
   5  -9   4     5565.46     5728.39     75.72 o 
   6  -9   4     7561.21     7927.19     91.76 o 
   7  -9   4      302.44      299.99     15.45 o 
   8  -9   4      297.40      272.53     12.62 o 
   9  -9   4      530.78      476.77     26.30 o 
  10  -9   4      419.48      406.64     18.69 o 
  11  -9   4      190.55      200.10     27.23 o 
  12  -9   4      214.08      218.55     35.11 o 
 -13  -8   4       26.39       28.08     27.10 o 
 -12  -8   4      182.50      183.78     25.48 o 
 -11  -8   4      417.27      357.63     29.30 o 
 -10  -8   4       77.59       59.35     18.77 o 
  -9  -8   4       56.04       29.04     15.31 o 
  -8  -8   4      174.06      179.15     18.03 o 
  -7  -8   4     1583.86     1483.64     35.30 o 
  -6  -8   4      911.41      805.83     20.16 o 
  -5  -8   4    33996.07    33457.84    261.03 o 
  -4  -8   4    13252.46    12968.55     97.43 o 
  -3  -8   4      142.50      133.27      9.18 o 
  -2  -8   4       14.27        8.71      5.94 o 
  -1  -8   4     4011.65     3998.22     35.85 o 
   0  -8   4     3821.99     3662.57     32.98 o 
   1  -8   4    24095.40    24766.25    193.32 o 
   2  -8   4    10861.13    10921.91     99.66 o 
   3  -8   4     5266.94     5652.20     51.01 o 
   4  -8   4       66.25       79.74      7.58 o 
   5  -8   4      648.94      595.47     15.76 o 
   6  -8   4    10354.80    10427.24     86.90 o 
   7  -8   4      141.59      174.71      8.94 o 
   8  -8   4    10441.22    10214.38     97.08 o 
   9  -8   4       52.12       36.88      9.50 o 
  10  -8   4     3480.34     3534.01     63.24 o 
  11  -8   4       12.08       -4.07     20.60 o 
  12  -8   4      391.90      361.52     40.30 o 
  13  -8   4     8359.28     8815.94    203.44 o 
 -13  -7   4      280.71      301.02     32.96 o 
 -12  -7   4      107.93       64.52     21.89 o 
 -11  -7   4     3531.99     3471.28     63.79 o 
 -10  -7   4      272.66      218.52     21.90 o 
  -9  -7   4      677.54      709.04     31.93 o 
  -8  -7   4      136.38       88.66     16.37 o 
  -7  -7   4     2341.12     2250.58     37.43 o 
  -6  -7   4     3014.48     2756.08     39.16 o 
  -5  -7   4     2153.24     2189.96     29.46 o 
  -4  -7   4     7306.97     7377.75     69.76 o 
  -3  -7   4      898.13      856.70     16.19 o 
  -2  -7   4    10420.56    10957.27     96.54 o 
  -1  -7   4     3263.45     3194.58     29.84 o 
   0  -7   4     2364.77     2422.65     22.82 o 
   1  -7   4     6213.31     5759.26     50.01 o 
   2  -7   4      359.77      358.06      9.04 o 
   3  -7   4     7602.95     7962.54     74.43 o 
   4  -7   4       34.95       33.04      6.19 o 
   5  -7   4      559.30      572.51     15.48 o 
   6  -7   4       45.42       49.81      5.83 o 
   7  -7   4     4011.12     4164.47     42.43 o 
   8  -7   4     9195.57     9488.54     88.96 o 
   9  -7   4       12.41       18.39     12.13 o 
  10  -7   4       12.17       36.88     13.63 o 
  11  -7   4     2776.44     2638.86    131.02 o 
  12  -7   4      384.73      439.03     31.20 o 
  13  -7   4     6739.77     6846.76    138.75 o 
  14  -7   4     3693.82     4450.59    195.94 o 
 -14  -6   4        2.06       -6.24     25.62 o 
 -13  -6   4       19.31      -11.25     20.61 o 
 -12  -6   4     5408.58     5322.62     83.33 o 
 -11  -6   4     5541.51     5642.05     83.68 o 
 -10  -6   4      329.80      259.25     21.51 o 
  -9  -6   4     8486.62     8616.34     99.23 o 
  -8  -6   4     1009.38      910.05     25.08 o 
  -7  -6   4       84.53       66.93     10.81 o 
  -6  -6   4    12777.98    12278.91    105.31 o 
  -5  -6   4     2374.56     2163.09     26.97 o 
  -4  -6   4      741.32      881.54     15.16 o 
  -3  -6   4     5522.06     5596.53     51.71 o 
  -2  -6   4      807.76      885.63     13.27 o 
  -1  -6   4     1475.08     1505.08     17.60 o 
   0  -6   4     6002.77     5710.54     43.61 o 
   1  -6   4    20196.29    21599.50    179.73 o 
   2  -6   4     5416.33     5448.18     47.34 o 
   3  -6   4    46617.14    46759.49    390.61 o 
   4  -6   4     5957.32     6208.11     54.89 o 
   5  -6   4     1021.71      968.72     14.67 o 
   6  -6   4      160.88      204.78      7.74 o 
   7  -6   4    16799.66    17469.52    138.58 o 
   8  -6   4      121.56      122.91     13.27 o 
   9  -6   4       42.38       53.50     17.25 o 
  10  -6   4     2409.91     2444.30     47.59 o 
  11  -6   4     3464.11     3578.80     67.28 o 
  12  -6   4     1089.13     1224.13     47.44 o 
  13  -6   4      363.80      368.74     36.31 o 
  14  -6   4      703.83      685.01     26.41 o 
  15  -6   4       41.02       36.86     22.85 o 
 -14  -5   4        2.28       -9.68     24.85 o 
 -13  -5   4      682.57      693.26     32.74 o 
 -12  -5   4     7192.03     7115.95     98.31 o 
 -11  -5   4     1644.40     1728.40     42.50 o 
 -10  -5   4      152.00      164.61     19.89 o 
  -9  -5   4     2939.50     3078.91     51.46 o 
  -8  -5   4      210.30      140.44     13.39 o 
  -7  -5   4     1682.65     1594.80     30.28 o 
  -6  -5   4     1972.23     1899.42     30.46 o 
  -5  -5   4     3503.25     3479.21     36.81 o 
  -4  -5   4      628.93      693.91     17.94 o 
  -3  -5   4      725.09      735.51     12.76 o 
  -2  -5   4     8676.90     9060.36     66.53 o 
  -1  -5   4      610.09      658.14     15.81 o 
   0  -5   4    14237.75    15097.03    104.24 o 
   1  -5   4    27834.40    28735.92    249.67 o 
   2  -5   4      320.53      359.59      9.99 o 
   3  -5   4    17218.05    17614.01    148.31 o 
   4  -5   4     3298.97     3167.99     30.59 o 
   5  -5   4     1174.83     1294.76     16.53 o 
   6  -5   4    27565.59    28045.51    240.51 o 
   7  -5   4    13261.19    13083.77    305.11 o 
   8  -5   4      308.31      316.50     15.70 o 
   9  -5   4    12602.21    12808.42    166.14 o 
  10  -5   4     2615.32     2534.32     43.14 o 
  11  -5   4       33.96       29.84      9.14 o 
  12  -5   4       45.42       35.59     10.90 o 
  13  -5   4      813.79      831.65     27.12 o 
  14  -5   4       10.05        4.81     16.80 o 
  15  -5   4      280.80      302.43     25.36 o 
 -14  -4   4       60.63       71.45     23.92 o 
 -13  -4   4        1.65        5.38     18.32 o 
 -12  -4   4       30.34       42.25     18.70 o 
 -11  -4   4      397.34      375.53     24.38 o 
 -10  -4   4      541.22      488.22     24.54 o 
  -9  -4   4      219.52      220.95     16.04 o 
  -8  -4   4      179.73      218.91     15.42 o 
  -7  -4   4      235.81      271.44     11.85 o 
  -6  -4   4      193.28      285.43     11.65 o 
  -5  -4   4       74.62      110.22     11.35 o 
  -4  -4   4     9848.70     9801.64     75.82 o 
  -3  -4   4    23766.34    24328.76    177.07 o 
  -2  -4   4      496.31      380.07      7.74 o 
  -1  -4   4     3220.14     3341.69     31.64 o 
   0  -4   4     4850.78     5580.65     48.03 o 
   1  -4   4    35475.12    37662.16    375.07 o 
   2  -4   4    31510.95    32875.73    269.97 o 
   3  -4   4     5234.44     5330.55     45.07 o 
   4  -4   4     1311.35     1274.34     21.90 o 
   5  -4   4     5319.55     5073.31     49.44 o 
   6  -4   4    14881.80    14624.17    206.18 o 
   7  -4   4      167.73      168.08     11.97 o 
   8  -4   4     1802.07     1814.11     26.14 o 
   9  -4   4      156.56      147.35      9.75 o 
  10  -4   4      106.78      110.01     13.00 o 
  11  -4   4     1336.24     1340.40     35.29 o 
  12  -4   4        7.44        0.97     12.04 o 
  13  -4   4       59.07       74.12     15.81 o 
  14  -4   4       34.02        9.58     15.85 o 
  15  -4   4     4086.01     4307.04     70.57 o 
 -15  -3   4     2263.57     2443.32     71.38 o 
 -14  -3   4        0.40      -20.91     19.47 o 
 -13  -3   4     1629.94     1675.70     50.30 o 
 -12  -3   4      421.57      395.77     25.62 o 
 -11  -3   4       72.23       40.67     15.68 o 
 -10  -3   4      678.62      588.09     23.62 o 
  -9  -3   4       60.28       61.93     12.67 o 
  -8  -3   4     4496.83     4363.34     60.27 o 
  -7  -3   4      752.46      750.69     17.96 o 
  -6  -3   4     4826.75     4579.84     46.04 o 
  -5  -3   4    10530.21    11145.35     89.54 o 
  -4  -3   4    46474.42    45986.68    313.82 o 
  -3  -3   4    44878.28    45538.06    322.07 o 
  -2  -3   4     1636.22     1674.65     16.66 o 
  -1  -3   4    22429.67    23899.29    164.72 o 
   0  -3   4      393.64      638.43     10.44 o 
   1  -3   4       50.95       83.20     10.43 o 
   2  -3   4    10430.43    11390.18    105.76 o 
   3  -3   4    13274.44    12826.74    111.23 o 
   4  -3   4     7115.11     7717.44     86.65 o 
   5  -3   4     5104.45     5544.50     60.30 o 
   6  -3   4     1403.30     1581.24     21.22 o 
   7  -3   4     1335.12     1306.15     24.52 o 
   8  -3   4      152.01      213.13     10.94 o 
   9  -3   4     4937.07     5113.74     61.65 o 
  10  -3   4      873.47      851.13     19.94 o 
  11  -3   4      231.36      234.98     16.46 o 
  12  -3   4      731.69      715.11     27.17 o 
  13  -3   4       23.55       15.47     15.63 o 
  14  -3   4     3024.07     3059.67     69.47 o 
  15  -3   4     7810.10     8292.76    121.10 o 
 -15  -2   4       31.10       13.55     24.71 o 
 -14  -2   4      774.01      717.60     37.34 o 
 -13  -2   4       25.15       11.01     17.22 o 
 -12  -2   4      532.44      560.14     25.74 o 
 -11  -2   4      635.30      596.51     24.94 o 
 -10  -2   4     6312.25     6399.58     77.86 o 
  -9  -2   4      603.75      561.67     19.65 o 
  -8  -2   4    11365.00    11082.16    110.97 o 
  -7  -2   4     2286.32     2194.82     30.28 o 
  -6  -2   4     1194.94     1174.07     18.59 o 
  -5  -2   4      928.68      981.09     15.15 o 
  -4  -2   4    37661.89    37995.71    296.45 o 
  -3  -2   4     3071.27     3341.19     28.64 o 
  -2  -2   4      824.73     1086.64     16.34 o 
  -1  -2   4    13101.99    14183.16    122.60 o 
   0  -2   4    60175.57    64195.08    553.52 o 
   1  -2   4      781.74      829.40     30.08 o 
   2  -2   4     4856.62     4769.88     61.25 o 
   3  -2   4     8842.59     9487.13    129.58 o 
   4  -2   4       46.16       98.35     12.99 o 
   5  -2   4     9398.81     8582.25    118.38 o 
   6  -2   4     4336.02     4357.56     51.57 o 
   7  -2   4     1899.89     1692.93     23.54 o 
   8  -2   4     4101.35     4315.17     53.79 o 
   9  -2   4     7264.78     7009.54     86.88 o 
  10  -2   4     3537.78     3518.33     57.70 o 
  11  -2   4       14.11       38.43     14.27 o 
  12  -2   4      372.29      368.18     22.04 o 
  13  -2   4      964.45      972.45     32.68 o 
  14  -2   4     2901.34     2875.95     86.15 o 
  15  -2   4     2233.21     2385.93     57.84 o 
 -15  -1   4       30.32       45.67     24.69 o 
 -14  -1   4     2512.12     2523.44     60.74 o 
 -13  -1   4      612.88      536.40     26.46 o 
 -12  -1   4      223.57      211.86     19.60 o 
 -11  -1   4      352.04      417.34     21.08 o 
 -10  -1   4    20771.84    20289.51    194.63 o 
  -9  -1   4       22.27       44.94     10.57 o 
  -8  -1   4     3809.15     3574.81     44.45 o 
  -7  -1   4     2471.81     2563.63     29.10 o 
  -6  -1   4     4239.51     4256.51     40.54 o 
  -5  -1   4    45185.76    46915.52    323.52 o 
  -4  -1   4     5412.80     4845.39     40.50 o 
  -3  -1   4    10671.34    11130.26     94.91 o 
  -2  -1   4    58486.83    60643.03    468.75 o 
  -1  -1   4      698.66      642.11      9.30 o 
   0  -1   4    31217.84    32358.17    280.82 o 
   1  -1   4      242.33      340.47     12.22 o 
   2  -1   4    34829.07    35777.77    547.85 o 
   3  -1   4    17721.08    18202.10    236.64 o 
   4  -1   4    31437.38    32352.93    367.95 o 
   5  -1   4     7568.49     7752.38    136.22 o 
   6  -1   4      383.32      295.42     10.56 o 
   7  -1   4     2233.21     2344.41     36.31 o 
   8  -1   4    34136.10    33369.21    384.30 o 
   9  -1   4       91.74      115.76     12.23 o 
  10  -1   4     3416.87     3460.90     59.09 o 
  11  -1   4     2263.54     2227.62     46.93 o 
  12  -1   4       59.15       27.34     15.50 o 
  13  -1   4        7.78       13.62     17.24 o 
  14  -1   4      819.63      876.75     34.31 o 
  15  -1   4       22.39       14.91     23.09 o 
 -16   0   4      765.26      812.17     46.88 o 
 -15   0   4     3020.89     3079.35     86.06 o 
 -14   0   4     6153.58     6198.76    101.18 o 
 -13   0   4      231.19      221.58     21.85 o 
 -12   0   4     1179.75     1207.23     33.12 o 
 -11   0   4     1929.29     1857.61     41.29 o 
 -10   0   4     3226.53     3249.76     47.37 o 
  -9   0   4      412.54      485.07     16.62 o 
  -8   0   4      477.20      518.11     15.94 o 
  -7   0   4     3587.14     3544.24     40.45 o 
  -6   0   4      746.03      778.27     16.11 o 
  -5   0   4     9648.60     9691.55     80.35 o 
  -4   0   4     1285.40     1423.13     18.07 o 
  -3   0   4    25477.27    26021.14    213.95 o 
  -2   0   4     2505.48     2879.20     25.53 o 
  -1   0   4     7882.97     8289.60     78.35 o 
   0   0   4    14652.10    15372.36    143.96 o 
   1   0   4       31.44       52.52      7.30 o 
   2   0   4     4883.56     5231.03     79.14 o 
   3   0   4     6189.27     6324.41     79.65 o 
   4   0   4    13200.28    12947.94    159.08 o 
   5   0   4       14.34       32.19      8.12 o 
   6   0   4      113.57       97.99     12.14 o 
   7   0   4     3127.07     3104.36     47.03 o 
   8   0   4    20485.26    19437.99    204.89 o 
   9   0   4     1355.34     1319.38     31.30 o 
  10   0   4      713.96      707.91     27.53 o 
  11   0   4     5635.09     5335.61    106.58 o 
  12   0   4     1064.57     1037.06     34.33 o 
  13   0   4     1434.12     1341.62     44.28 o 
  14   0   4      759.70      810.95     34.31 o 
  15   0   4       32.93       26.41     24.32 o 
 -16   1   4      594.84      542.50     39.92 o 
 -15   1   4     4423.31     4508.50     83.01 o 
 -14   1   4     4786.39     4836.56     83.72 o 
 -13   1   4     3215.25     3415.16     65.19 o 
 -12   1   4      908.94      790.41     28.71 o 
 -11   1   4     1689.23     1676.35     35.26 o 
 -10   1   4     5003.95     4564.86     60.84 o 
  -9   1   4     2188.06     2124.88     35.40 o 
  -8   1   4     2846.16     2887.70     37.58 o 
  -7   1   4      501.41      431.70     12.67 o 
  -6   1   4     7645.28     7689.96     67.99 o 
  -5   1   4    13629.76    13384.61    107.69 o 
  -4   1   4     1123.78     1221.28     19.11 o 
  -3   1   4    20446.43    21749.21    208.47 o 
  -2   1   4    80764.77    83505.45    796.14 o 
  -1   1   4       80.12      169.41      5.54 o 
   0   1   4     1912.18     2000.35     26.43 o 
   1   1   4     2071.07     2379.48     34.35 o 
   2   1   4    64618.61    66980.78    721.65 o 
   3   1   4    51178.38    52452.92    485.47 o 
   4   1   4    31481.26    32112.30    379.35 o 
   5   1   4     3063.54     2728.85     35.05 o 
   6   1   4      164.08      189.08     18.97 o 
   7   1   4        4.98       15.19      9.97 o 
   8   1   4       68.21       82.26     14.90 o 
   9   1   4      745.17      783.14     26.41 o 
  10   1   4     2422.45     2328.76     49.75 o 
  11   1   4      101.94       73.97     20.80 o 
  12   1   4      981.03      980.06     53.11 o 
  13   1   4      407.77      379.33     26.12 o 
  14   1   4      863.34      920.16     42.78 o 
  15   1   4      146.30      188.57     30.20 o 
 -16   2   4      196.33      186.30     29.18 o 
 -15   2   4      199.38      164.89     25.63 o 
 -14   2   4      868.28      900.86     35.04 o 
 -13   2   4      607.51      664.81     41.20 o 
 -12   2   4     3492.90     3380.51     60.29 o 
 -11   2   4      869.77      925.89     27.13 o 
 -10   2   4     1397.91     1312.21     32.37 o 
  -9   2   4     2192.19     2087.88     60.93 o 
  -8   2   4       30.30       52.14     15.69 o 
  -7   2   4     6534.18     6713.80     67.57 o 
  -6   2   4     6306.01     5820.12     55.67 o 
  -5   2   4    11146.34    10437.19    105.73 o 
  -4   2   4     4571.69     5203.76     60.79 o 
  -3   2   4    28650.03    30144.90    296.12 o 
  -2   2   4    79240.71    84852.54   1033.12 o 
  -1   2   4      483.01      515.94     15.63 o 
   0   2   4     1772.21     1900.19     29.23 o 
   1   2   4     1851.98     2026.68     26.39 o 
   2   2   4     5712.34     5749.82     53.09 o 
   3   2   4    18365.73    18743.23    167.19 o 
   4   2   4     8396.29     9060.44     85.15 o 
   5   2   4     5102.23     5044.03     60.50 o 
   6   2   4     3531.06     3556.07     41.61 o 
   7   2   4       27.74       32.99      8.18 o 
   8   2   4     6286.60     6530.94     94.17 o 
   9   2   4      540.67      606.80     20.66 o 
  10   2   4      387.55      364.01     23.11 o 
  11   2   4     1079.52     1047.20     35.64 o 
  12   2   4      407.40      382.40     40.83 o 
  13   2   4      990.72     1012.22     37.70 o 
  14   2   4       20.58        4.19     24.71 o 
 -16   3   4     1597.98     1498.12     58.60 o 
 -15   3   4       22.42       -9.91     19.38 o 
 -14   3   4      110.16      114.46     21.12 o 
 -13   3   4     1767.43     1770.78     42.82 o 
 -12   3   4     1097.83     1120.34     32.71 o 
 -11   3   4     5278.17     5312.17     77.55 o 
 -10   3   4     1445.76     1482.82     29.58 o 
  -9   3   4     6256.69     6591.18     75.76 o 
  -8   3   4    22079.07    21632.04    198.96 o 
  -7   3   4    11216.50    11330.56    104.82 o 
  -6   3   4     6304.25     6433.15     59.99 o 
  -5   3   4     4274.34     4472.86     52.20 o 
  -4   3   4       67.71      145.35      8.83 o 
  -3   3   4    45908.02    45050.19    622.51 o 
  -2   3   4     4594.61     5114.33     65.06 o 
  -1   3   4    29594.35    30940.34    280.21 o 
   0   3   4     5535.20     5908.49     58.82 o 
   1   3   4     1879.40     1971.52     26.61 o 
   2   3   4     1371.75     1447.80     18.15 o 
   3   3   4       54.17       81.14      5.63 o 
   4   3   4     5182.96     5363.92     48.12 o 
   5   3   4     1221.16     1345.86     20.72 o 
   6   3   4    11758.74    12069.00    113.30 o 
   7   3   4       24.08       42.08     10.25 o 
   8   3   4      902.48      869.66     24.34 o 
   9   3   4     6217.11     6240.09     83.24 o 
  10   3   4     5183.59     4896.81     87.20 o 
  11   3   4       48.99        8.93     18.98 o 
  12   3   4     1862.26     1880.73     53.18 o 
  13   3   4       95.82       92.23     24.84 o 
  14   3   4        9.46       -3.27     25.60 o 
 -16   4   4      275.61      329.09     35.93 o 
 -15   4   4       12.02       23.90     20.42 o 
 -14   4   4        8.86       19.07     17.94 o 
 -13   4   4     3171.39     3159.35     62.65 o 
 -12   4   4      776.21      860.64     43.76 o 
 -11   4   4     3844.60     3888.41     60.94 o 
 -10   4   4     4330.49     4223.44     59.16 o 
  -9   4   4     6565.83     7135.74     81.89 o 
  -8   4   4     5297.35     5489.68     55.57 o 
  -7   4   4     1576.57     1439.27     26.87 o 
  -6   4   4     1551.71     1835.29     21.84 o 
  -5   4   4      882.57     1033.12     18.41 o 
  -4   4   4     7142.63     7157.64    108.02 o 
  -3   4   4    41533.84    42374.56    483.99 o 
  -2   4   4     4281.19     4584.47     63.28 o 
  -1   4   4    30268.43    30678.19    260.30 o 
   0   4   4     2730.58     2861.02     31.49 o 
   1   4   4    20525.60    21656.68    174.54 o 
   2   4   4     4943.32     4890.33     48.40 o 
   3   4   4    31370.65    33042.32    226.34 o 
   4   4   4    24209.00    23888.36    234.77 o 
   5   4   4      471.31      534.27     15.43 o 
   6   4   4    18293.21    17713.02    152.69 o 
   7   4   4     1524.18     1588.61     33.89 o 
   8   4   4     1755.96     1718.71     42.59 o 
   9   4   4     6909.24     6717.98    101.85 o 
  10   4   4     8723.00     8486.45    124.03 o 
  11   4   4      337.17      234.28     25.91 o 
  12   4   4      314.03      325.56     29.53 o 
  13   4   4     2306.82     2423.65     70.42 o 
  14   4   4      399.68      433.82     39.25 o 
 -16   5   4      670.25      694.70     36.84 o 
 -15   5   4      488.00      467.23     28.03 o 
 -14   5   4      199.81      202.67     20.81 o 
 -13   5   4    11620.80    11809.01    164.64 o 
 -12   5   4        6.24       -5.20     14.28 o 
 -11   5   4      943.33      911.99     32.21 o 
 -10   5   4        5.03       11.41      9.10 o 
  -9   5   4     5356.48     5211.32     58.68 o 
  -8   5   4     5792.99     5503.63     59.69 o 
  -7   5   4       25.41       17.00      5.36 o 
  -6   5   4    12347.35    11760.42    115.10 o 
  -5   5   4     1142.81     1433.57     25.44 o 
  -4   5   4     4189.24     3541.51     48.02 o 
  -3   5   4    17861.66    18327.35    177.68 o 
  -2   5   4     4552.24     4669.94     55.36 o 
  -1   5   4    16046.66    15145.38    123.61 o 
   0   5   4    26735.89    27258.64    243.59 o 
   1   5   4     6702.13     6828.48     62.71 o 
   2   5   4       27.81       67.59      7.89 o 
   3   5   4      441.67      420.04     10.97 o 
   4   5   4     1526.51     1603.77     24.66 o 
   5   5   4     9420.22     9227.26     91.44 o 
   6   5   4     2734.24     2777.53     39.52 o 
   7   5   4     1084.31     1046.25     31.00 o 
   8   5   4     1826.42     1694.04     44.57 o 
   9   5   4     5141.67     4804.86     83.33 o 
  10   5   4     2527.10     2351.62     57.52 o 
  11   5   4       13.56        6.13     21.23 o 
  12   5   4       57.89        4.44     23.16 o 
  13   5   4      569.77      648.01     47.70 o 
 -16   6   4      603.28      686.46     46.08 o 
 -15   6   4      833.61      860.00     96.14 o 
 -14   6   4       61.70       52.54     19.14 o 
 -13   6   4     5031.48     5107.27     91.64 o 
 -12   6   4     6659.77     6595.90     99.67 o 
 -11   6   4     3732.96     3717.74     63.02 o 
 -10   6   4     3430.13     3339.58     59.32 o 
  -9   6   4     3297.91     3187.14     48.79 o 
  -8   6   4     1879.05     1975.62     31.03 o 
  -7   6   4       33.73       42.91      6.54 o 
  -6   6   4     3449.81     3309.47     47.96 o 
  -5   6   4     3126.10     3160.02     48.96 o 
  -4   6   4       68.59       89.77      9.46 o 
  -3   6   4    25660.56    26177.84    241.99 o 
  -2   6   4     4667.57     4826.48     70.76 o 
  -1   6   4    23993.75    23773.57    190.60 o 
   0   6   4    17077.39    16763.66    159.77 o 
   1   6   4       27.83       28.47      5.71 o 
   2   6   4    12841.75    12895.92    107.49 o 
   3   6   4       50.37       53.93      6.99 o 
   4   6   4      932.26     1035.83     19.50 o 
   5   6   4    19512.26    18556.12    177.56 o 
   6   6   4      925.52      963.92     25.40 o 
   7   6   4     2054.04     1967.66     36.59 o 
   8   6   4      154.66      196.48     19.95 o 
   9   6   4       33.85       31.29     19.72 o 
  10   6   4     1788.45     1810.29     52.57 o 
  11   6   4     2397.43     2524.84     64.14 o 
  12   6   4      200.86      262.79     31.23 o 
  13   6   4       16.96        7.04     34.02 o 
 -16   7   4     1258.76     1335.18     44.25 o 
 -15   7   4       47.05       28.01     17.99 o 
 -14   7   4     1985.35     1945.51     46.80 o 
 -13   7   4       37.49       32.93     15.03 o 
 -12   7   4     3189.75     3336.56     67.63 o 
 -11   7   4      356.41      381.49     19.27 o 
 -10   7   4     3408.76     3322.93     84.16 o 
  -9   7   4     5933.73     5771.92     76.14 o 
  -8   7   4     8969.52     8862.53    106.52 o 
  -7   7   4      487.19      637.50     19.22 o 
  -6   7   4     1186.93     1218.97     28.59 o 
  -5   7   4    23642.17    23530.18    270.35 o 
  -4   7   4      874.17      807.68     20.17 o 
  -3   7   4     2216.44     2354.49     33.76 o 
  -2   7   4        5.85       19.39      6.91 o 
  -1   7   4    16044.75    15141.58    117.29 o 
   0   7   4     2195.26     2228.57     28.48 o 
   1   7   4      815.73      813.68     16.22 o 
   2   7   4       56.22      145.02      8.79 o 
   3   7   4        6.32       37.97      7.12 o 
   4   7   4      820.55      859.55     19.74 o 
   5   7   4      161.59      237.26     16.05 o 
   6   7   4     1848.60     1804.59     37.84 o 
   7   7   4     9325.35     9050.85    106.38 o 
   8   7   4      735.20      647.07     28.21 o 
   9   7   4     3309.42     3246.53     80.76 o 
  10   7   4      653.50      687.51     36.64 o 
  11   7   4      679.68      765.63     40.11 o 
  12   7   4      414.28      389.36     43.10 o 
 -16   8   4      783.41      751.58     53.60 o 
 -15   8   4     4691.07     5121.51     87.29 o 
 -14   8   4       93.20      119.91     18.48 o 
 -13   8   4       65.50       76.39     17.38 o 
 -12   8   4     1796.23     1857.35     49.36 o 
 -11   8   4      329.73      302.46     18.63 o 
 -10   8   4     1198.68     1255.09     40.95 o 
  -9   8   4      864.09      954.11     28.09 o 
  -8   8   4     6789.42     7032.50     98.79 o 
  -7   8   4    24264.32    23318.25    271.47 o 
  -6   8   4      780.23      746.85     24.60 o 
  -5   8   4     1552.07     1586.44     23.45 o 
  -4   8   4     6093.67     6038.95     65.40 o 
  -3   8   4     7449.64     7447.97     82.25 o 
  -2   8   4     4944.92     5073.66     56.69 o 
  -1   8   4     3653.50     3571.11     40.52 o 
   0   8   4      400.06      394.26     11.79 o 
   1   8   4      281.81      252.34     10.15 o 
   2   8   4     3162.16     3103.90     41.84 o 
   3   8   4     1355.03     1468.13     24.60 o 
   4   8   4      709.05      669.45     18.49 o 
   5   8   4     6452.03     6249.14     72.15 o 
   6   8   4     1127.86     1166.64     34.99 o 
   7   8   4      722.91      646.90     33.44 o 
   8   8   4     1551.94     1570.33     42.60 o 
   9   8   4     3048.95     3000.86     68.67 o 
  10   8   4     4672.28     4792.52     92.18 o 
  11   8   4     2863.46     2914.43     73.17 o 
  12   8   4      415.89      573.73     49.78 o 
 -15   9   4     1663.95     1715.45     44.80 o 
 -14   9   4      622.11      577.39     26.52 o 
 -13   9   4        6.20       18.96     16.76 o 
 -12   9   4     2304.07     2340.20     54.61 o 
 -11   9   4     7392.53     7653.75    127.63 o 
 -10   9   4     1248.16     1274.31     47.98 o 
  -9   9   4      576.99      606.61     29.39 o 
  -8   9   4      449.53      394.01     33.15 o 
  -7   9   4     3347.15     3330.60     56.59 o 
  -6   9   4     1320.17     1315.16     37.61 o 
  -5   9   4      185.86      188.77     15.55 o 
  -4   9   4     2418.37     2442.77     45.01 o 
  -3   9   4     3368.99     3401.69     51.00 o 
  -2   9   4     9444.08     9146.84     93.58 o 
  -1   9   4      108.15      135.63      8.66 o 
   0   9   4     2578.34     2694.85     32.99 o 
   1   9   4        9.86       11.09      8.22 o 
   2   9   4     5118.17     4971.04     62.21 o 
   3   9   4     9556.22     9283.76     95.20 o 
   4   9   4      709.17      714.51     21.24 o 
   5   9   4     1411.78     1477.45     48.93 o 
   6   9   4       22.92       17.00     14.49 o 
   7   9   4     1228.10     1317.90     44.25 o 
   8   9   4      103.72       80.20     20.34 o 
   9   9   4      131.89      118.16     25.06 o 
  10   9   4     1685.42     1538.22     77.69 o 
  11   9   4     2831.00     2953.13     94.80 o 
 -15  10   4      138.40      124.05     22.83 o 
 -14  10   4      640.86      672.91     59.32 o 
 -13  10   4       13.30        2.12     17.22 o 
 -12  10   4     6143.84     6281.32    111.34 o 
 -11  10   4     2284.83     2181.06     55.03 o 
 -10  10   4     4093.93     4027.89    119.61 o 
  -9  10   4     2561.32     2597.82     60.12 o 
  -8  10   4      756.63      663.29     29.84 o 
  -7  10   4       52.90       54.13     15.00 o 
  -6  10   4     1936.19     1877.01     39.86 o 
  -5  10   4      406.83      443.36     20.24 o 
  -4  10   4    14297.73    14439.52    163.64 o 
  -3  10   4     1058.78     1083.22     26.19 o 
  -2  10   4     5679.93     5701.23     71.75 o 
  -1  10   4     2006.50     1967.51     30.49 o 
   0  10   4     8626.09     8486.04     81.59 o 
   1  10   4     4561.60     4474.65     51.54 o 
   2  10   4      789.79      758.54     24.37 o 
   3  10   4     1399.20     1366.00     33.84 o 
   4  10   4     1491.35     1435.90     34.97 o 
   5  10   4      766.63      621.90     26.87 o 
   6  10   4      573.25      576.24     30.84 o 
   7  10   4     5546.31     5538.75    162.89 o 
   8  10   4       24.20       30.43     19.98 o 
   9  10   4     1297.12     1458.55     60.75 o 
  10  10   4       65.09       39.21     25.97 o 
 -15  11   4      204.71      252.21     25.65 o 
 -14  11   4      158.60      171.23     24.94 o 
 -13  11   4       90.11      110.42     22.77 o 
 -12  11   4     1980.68     1813.97    109.02 o 
 -11  11   4      240.76      255.75     24.49 o 
 -10  11   4     5693.44     5635.45    141.40 o 
  -9  11   4     3196.55     3083.56     69.71 o 
  -8  11   4       13.77        5.19     16.98 o 
  -7  11   4     1682.62     1597.10     38.07 o 
  -6  11   4      188.73      201.87     16.82 o 
  -5  11   4     1403.78     1438.62     36.78 o 
  -4  11   4     4544.87     4566.76     67.64 o 
  -3  11   4     8949.05     8680.22    100.62 o 
  -2  11   4     9582.87     9050.75    105.02 o 
  -1  11   4     1537.78     1434.09     28.94 o 
   0  11   4     1281.29     1331.72     25.22 o 
   1  11   4     2290.73     2228.45     42.55 o 
   2  11   4       71.32       62.00     27.40 o 
   3  11   4     1887.79     1823.96     49.45 o 
   4  11   4     1044.80     1030.94     55.31 o 
   5  11   4       51.42       38.98     17.89 o 
   6  11   4     4429.07     4629.07     87.43 o 
   7  11   4     2374.03     2308.82     66.93 o 
   8  11   4     4360.82     4342.72    172.53 o 
   9  11   4      718.39      738.61     45.94 o 
  10  11   4      231.04      199.55     71.88 o 
 -14  12   4     1790.05     1801.54     57.99 o 
 -13  12   4     1107.71     1071.46     85.51 o 
 -12  12   4       75.34       65.76     24.64 o 
 -11  12   4      789.84      833.77     51.67 o 
 -10  12   4     1046.75      973.85     99.50 o 
  -9  12   4       18.62        2.08     21.55 o 
  -8  12   4     1243.05     1160.76     44.87 o 
  -7  12   4      550.88      540.37     25.36 o 
  -6  12   4     6411.42     6474.55    101.24 o 
  -5  12   4       60.45       75.96     17.71 o 
  -4  12   4     2558.67     2534.50     50.97 o 
  -3  12   4     1398.91     1334.59     34.02 o 
  -2  12   4       73.20       44.69     13.84 o 
  -1  12   4     5555.03     5544.46     84.65 o 
   0  12   4      851.20      840.60     26.91 o 
   1  12   4     1741.04     1779.64     47.13 o 
   2  12   4     1004.75      925.85     44.22 o 
   3  12   4       66.31       68.83     20.63 o 
   4  12   4     3634.58     3621.46     75.10 o 
   5  12   4        7.81       23.41     18.41 o 
   6  12   4       49.88       33.38     24.75 o 
   7  12   4       10.54       -7.81     27.52 o 
   8  12   4     4409.92     4703.31    118.29 o 
   9  12   4      842.03      835.61    111.89 o 
 -14  13   4      831.49      764.69     65.12 o 
 -13  13   4     1063.49     1060.76     59.53 o 
 -12  13   4       82.20      114.48     44.20 o 
 -11  13   4     3725.57     3862.04     97.88 o 
 -10  13   4      921.36      874.09     47.09 o 
  -9  13   4     1133.16     1108.06     53.63 o 
  -8  13   4     6756.59     6645.15    115.01 o 
  -7  13   4     3411.50     3431.89     73.84 o 
  -6  13   4     6810.31     6328.52    114.14 o 
  -5  13   4     4656.40     4585.79     82.95 o 
  -4  13   4      475.98      485.13     24.93 o 
  -3  13   4       52.24       31.45     17.13 o 
  -2  13   4     2821.48     2919.59     57.70 o 
  -1  13   4     3599.90     3672.20     91.14 o 
   0  13   4     2056.65     2143.88     49.79 o 
   1  13   4      122.64       99.53     19.60 o 
   2  13   4     1271.64     1302.64     44.11 o 
   3  13   4     2880.08     2883.21     67.23 o 
   4  13   4     2330.31     2532.29     63.48 o 
   5  13   4     2717.35     2649.21     58.96 o 
   6  13   4     1068.15     1055.75     86.35 o 
   7  13   4        5.48        4.27     34.09 o 
   8  13   4      473.65      344.28     52.31 o 
 -13  14   4      255.85      259.26     41.50 o 
 -12  14   4        5.58       37.30     31.74 o 
 -11  14   4      914.50      891.93     49.31 o 
 -10  14   4     3334.38     3256.55    164.68 o 
  -9  14   4      243.46      216.58     25.86 o 
  -8  14   4        9.44        5.71     20.71 o 
  -7  14   4      850.65      811.12     37.87 o 
  -6  14   4      158.92      148.20     24.91 o 
  -5  14   4       48.59       49.79     22.28 o 
  -4  14   4      234.55      232.05     28.37 o 
  -3  14   4       20.69       11.25     20.26 o 
  -2  14   4     5139.32     5057.89     90.99 o 
  -1  14   4       10.84       12.59     20.01 o 
   0  14   4       91.22       86.64     35.13 o 
   1  14   4      279.87      243.57     24.34 o 
   2  14   4     5819.24     6361.72    165.05 o 
   3  14   4     1674.43     1709.31     53.82 o 
   4  14   4     1102.42     1062.18     54.21 o 
   5  14   4      307.90      349.71     31.05 o 
   6  14   4     1065.46     1218.11     71.53 o 
   7  14   4      375.17      331.81     88.62 o 
 -12  15   4        1.78       25.73     30.01 o 
 -11  15   4        7.05       -1.71     27.97 o 
 -10  15   4     1946.05     1962.87     74.22 o 
  -9  15   4     1212.90     1242.06     48.28 o 
  -8  15   4     5240.40     5350.57    105.65 o 
  -7  15   4       69.66       24.20     24.29 o 
  -6  15   4      291.32      271.06     30.46 o 
  -5  15   4      446.83      399.77     33.21 o 
  -4  15   4       14.18       22.88     24.31 o 
  -3  15   4     9526.31     9802.87    148.11 o 
  -2  15   4      704.29      725.95     38.76 o 
  -1  15   4       24.95      -17.24     31.00 o 
   0  15   4     5503.43     5257.05    302.35 o 
   1  15   4     1046.83     1064.96     84.31 o 
   2  15   4      272.82      270.68     61.44 o 
   3  15   4      129.54      147.89     33.88 o 
   4  15   4      287.09      227.96     36.39 o 
   5  15   4      522.94      607.40     54.90 o 
   6  15   4      260.32      238.11     47.18 o 
 -11  16   4        2.67      -27.00     31.21 o 
 -10  16   4      497.73      519.29     35.68 o 
  -9  16   4     1680.66     1663.83     72.53 o 
  -8  16   4      961.42      954.50     46.27 o 
  -7  16   4     1037.17     1000.74     46.86 o 
  -6  16   4      267.74      233.13     32.24 o 
  -5  16   4      656.51      660.63     41.61 o 
  -4  16   4      916.65      887.73     48.45 o 
  -3  16   4     5794.62     5767.56    121.14 o 
  -2  16   4     2222.57     2174.24     68.32 o 
  -1  16   4       13.58       56.49     62.56 o 
   0  16   4      482.26      496.22     47.96 o 
   1  16   4     1161.89     1363.96     99.16 o 
   2  16   4       84.74       61.07     52.65 o 
   3  16   4       28.27       17.85     29.98 o 
   4  16   4        7.41       -5.70     30.48 o 
 -10  17   4      136.87      147.04     31.10 o 
  -9  17   4     2164.53     2175.33    109.27 o 
  -8  17   4      313.30      335.36     35.83 o 
  -7  17   4     1091.68      963.26     48.32 o 
  -6  17   4      979.56     1036.98     51.18 o 
  -5  17   4     3241.69     3333.64     88.38 o 
  -4  17   4        1.93      -58.83     29.42 o 
  -3  17   4       25.65      -12.72     26.07 o 
  -2  17   4     1151.41     1076.34     62.28 o 
  -1  17   4      117.41      158.98     39.74 o 
   0  17   4     1650.81     1758.19     77.74 o 
   1  17   4      302.13      297.99     62.73 o 
   2  17   4     1183.43     1206.63     94.82 o 
  -8  18   4       29.73       41.33     31.03 o 
  -7  18   4      563.43      470.67     79.96 o 
  -6  18   4      279.89      268.90     41.63 o 
  -5  18   4      244.20      175.15     37.01 o 
  -4  18   4        2.23      -13.58     39.56 o 
  -3  18   4       24.18       13.62     28.38 o 
  -2  18   4       80.27       37.69     38.75 o 
  -1  18   4     1883.58     2015.27     84.95 o 
   0  18   4     1478.75     1628.22    112.91 o 
   2 -19   5      389.11      394.14     48.80 o 
   3 -19   5        5.76      -21.04     32.99 o 
   4 -19   5     3291.81     3508.22    232.84 o 
   5 -19   5       18.59       13.71     32.65 o 
  -2 -18   5     3089.38     3508.85    119.71 o 
  -1 -18   5        4.81      -99.01     49.51 o 
   0 -18   5      212.67      252.57     44.42 o 
   1 -18   5     1868.28     2014.20     84.94 o 
   2 -18   5     4178.84     4364.62     91.39 o 
   3 -18   5      231.99      239.18     38.49 o 
   4 -18   5     2627.03     2562.78     79.43 o 
   5 -18   5     1651.63     1814.47     67.44 o 
   6 -18   5      193.40      236.72     36.02 o 
   7 -18   5      128.06       48.75     31.79 o 
   8 -18   5       32.92        8.03     28.06 o 
  -4 -17   5       26.50       35.47     40.25 o 
  -3 -17   5     2399.12     2501.20     99.37 o 
  -2 -17   5     2362.78     2379.36     96.98 o 
  -1 -17   5      423.19      384.35     39.22 o 
   0 -17   5        0.21      -25.08     29.18 o 
   1 -17   5      577.03      569.93     60.28 o 
   2 -17   5     1255.97     1271.66     57.18 o 
   3 -17   5       72.19       84.98     30.91 o 
   4 -17   5       10.47      -29.43     26.78 o 
   5 -17   5      110.50       72.95     29.84 o 
   6 -17   5      282.30      235.74     33.95 o 
   7 -17   5      829.67      809.70     43.58 o 
   8 -17   5       32.63       53.55     27.40 o 
   9 -17   5     1449.43     1422.22     54.60 o 
  10 -17   5      814.99      839.41     54.14 o 
  -5 -16   5       33.55      -29.46     27.53 o 
  -4 -16   5        5.98       -9.34     34.11 o 
  -3 -16   5     7315.07     7443.51    184.16 o 
  -2 -16   5      996.33     1021.91     65.03 o 
  -1 -16   5       72.50       33.63     29.11 o 
   0 -16   5       23.66       18.35     26.11 o 
   1 -16   5      316.10      412.72     45.30 o 
   2 -16   5      339.63      349.83     27.04 o 
   3 -16   5       23.19       43.76     26.82 o 
   4 -16   5      207.69      181.25     29.93 o 
   5 -16   5      155.73      163.67     28.78 o 
   6 -16   5        6.75       14.07     24.51 o 
   7 -16   5      324.87      242.50     29.93 o 
   8 -16   5       51.41       21.03     24.83 o 
   9 -16   5     3929.85     3856.72    201.82 o 
  10 -16   5     7617.13     7897.32    171.14 o 
  11 -16   5      464.94      380.55     41.41 o 
  -7 -15   5      257.12      188.98     46.82 o 
  -6 -15   5       24.70      -10.13     26.36 o 
  -5 -15   5      630.66      649.62     41.37 o 
  -4 -15   5      184.97      139.51     31.36 o 
  -3 -15   5      485.23      484.78     34.91 o 
  -2 -15   5        1.86      -38.72     24.06 o 
  -1 -15   5     2042.73     1966.81     65.34 o 
   0 -15   5      958.34      895.67     49.49 o 
   1 -15   5        7.90      -26.97     20.88 o 
   2 -15   5      143.06      133.84     21.23 o 
   3 -15   5     3436.30     3452.58    139.96 o 
   4 -15   5      687.84      702.38     38.64 o 
   5 -15   5      373.70      366.78     36.56 o 
   6 -15   5     1103.48      998.27     62.22 o 
   7 -15   5     1664.04     1598.40     52.16 o 
   8 -15   5       87.91       40.25     28.63 o 
   9 -15   5     1091.14      905.70     50.43 o 
  10 -15   5     6875.76     7028.27    152.41 o 
  11 -15   5       21.35      -10.98     26.43 o 
  12 -15   5      328.01      392.40     68.73 o 
  -8 -14   5       50.40       50.26     36.14 o 
  -7 -14   5      211.60      271.08     46.67 o 
  -6 -14   5     1817.19     1791.61     55.33 o 
  -5 -14   5      236.34      248.63     64.90 o 
  -4 -14   5      235.64      240.97     29.98 o 
  -3 -14   5     3461.97     3626.26     84.01 o 
  -2 -14   5       24.85        7.94     29.96 o 
  -1 -14   5      456.57      437.48     37.17 o 
   0 -14   5     4087.23     4126.88     72.67 o 
   1 -14   5        9.49      -21.31     17.33 o 
   2 -14   5     5974.74     5945.81    101.54 o 
   3 -14   5    10784.18    10956.03    158.54 o 
   4 -14   5     1157.00     1201.69     41.95 o 
   5 -14   5     6040.14     6056.99     98.82 o 
   6 -14   5     2931.58     2693.81     65.28 o 
   7 -14   5      171.22      123.38     21.14 o 
   8 -14   5      106.36      103.80     36.18 o 
   9 -14   5      558.71      536.74     39.15 o 
  10 -14   5      487.40      566.36     38.32 o 
  11 -14   5      100.76       51.28     25.52 o 
  12 -14   5      660.44      656.19     37.93 o 
  13 -14   5      587.50      615.53     35.05 o 
  -9 -13   5      331.83      356.04     44.53 o 
  -8 -13   5      748.48      722.96     50.82 o 
  -7 -13   5      785.36      775.80     49.49 o 
  -6 -13   5      313.18      298.81     29.69 o 
  -5 -13   5      418.65      385.97     35.68 o 
  -4 -13   5        1.57       -1.53     20.27 o 
  -3 -13   5     2330.42     2246.89     55.93 o 
  -2 -13   5      633.87      631.30     26.78 o 
  -1 -13   5     2286.46     2355.67     48.94 o 
   0 -13   5      794.54      750.73     32.15 o 
   1 -13   5     2679.30     2471.28     52.14 o 
   2 -13   5     6914.02     6835.11     90.34 o 
   3 -13   5    13220.13    12978.05    178.41 o 
   4 -13   5      311.98      346.37     24.79 o 
   5 -13   5     4892.30     4979.14     82.98 o 
   6 -13   5     1727.26     1664.87     42.41 o 
   7 -13   5     2703.91     2705.39     77.54 o 
   8 -13   5      116.04       63.16     24.07 o 
   9 -13   5      331.74      312.76     29.84 o 
  10 -13   5     1715.99     1774.57     58.97 o 
  11 -13   5      516.75      494.19     32.52 o 
  12 -13   5      210.67      201.72     26.08 o 
  13 -13   5      275.04      293.62     26.09 o 
 -10 -12   5       56.26       51.48     30.81 o 
  -9 -12   5     1187.42     1172.09     65.91 o 
  -8 -12   5     2535.77     2548.65     69.96 o 
  -7 -12   5     3669.72     3639.20     82.55 o 
  -6 -12   5     1056.65     1053.62     50.30 o 
  -5 -12   5     1118.04     1108.88     42.11 o 
  -4 -12   5     2057.10     2005.21     52.82 o 
  -3 -12   5       76.52       33.57     14.29 o 
  -2 -12   5     3599.30     3526.95     58.12 o 
  -1 -12   5    15041.06    15503.16    150.02 o 
   0 -12   5     1419.52     1264.07     32.27 o 
   1 -12   5       15.48       14.56     12.35 o 
   2 -12   5      127.89      131.38     13.92 o 
   3 -12   5      873.72      825.61     28.44 o 
   4 -12   5      130.58      105.67     20.49 o 
   5 -12   5      898.02      792.98     30.56 o 
   6 -12   5      146.53      112.77     21.03 o 
   7 -12   5      560.67      454.16     27.62 o 
   8 -12   5       10.67        4.22     16.79 o 
   9 -12   5        6.03       -8.85     20.08 o 
  10 -12   5      814.53      784.04     64.12 o 
  11 -12   5     2984.30     2975.36    109.41 o 
  12 -12   5      376.68      330.21     26.59 o 
  13 -12   5       51.07      -22.29     27.37 o 
 -11 -11   5      803.53      905.54     68.40 o 
 -10 -11   5     1007.76      993.98     49.35 o 
  -9 -11   5      268.34      211.98     29.43 o 
  -8 -11   5     2754.52     2592.99     62.58 o 
  -7 -11   5     6390.33     6167.64    129.41 o 
  -6 -11   5      794.43      819.57     30.02 o 
  -5 -11   5       31.83       20.89     24.00 o 
  -4 -11   5      744.75      822.75     36.81 o 
  -3 -11   5       16.85        1.79     12.17 o 
  -2 -11   5     7352.22     7385.51     83.22 o 
  -1 -11   5     7813.40     7816.32     80.67 o 
   0 -11   5      159.52      150.58      9.16 o 
   1 -11   5     5448.74     5469.36     69.86 o 
   2 -11   5     2869.25     2740.78     40.12 o 
   3 -11   5       35.46       41.44      9.82 o 
   4 -11   5      403.21      331.27     18.10 o 
   5 -11   5    10938.53    10681.12    142.22 o 
   6 -11   5        0.79       -4.86     15.72 o 
   7 -11   5       43.15       55.03     15.18 o 
   8 -11   5       57.32       54.18     14.88 o 
   9 -11   5     8853.78     8828.96    123.72 o 
  10 -11   5     4425.44     4486.80     81.37 o 
  11 -11   5     5338.37     5428.52     92.98 o 
  12 -11   5     4235.02     4529.57     88.54 o 
 -11 -10   5     2063.07     2205.76     46.27 o 
 -10 -10   5      958.47     1035.70     32.85 o 
  -9 -10   5     2188.22     2310.14     50.10 o 
  -8 -10   5     2657.56     2661.43     63.39 o 
  -7 -10   5     5769.33     5789.75     86.37 o 
  -6 -10   5     1456.45     1439.25     36.00 o 
  -5 -10   5     1822.20     1803.76     33.77 o 
  -4 -10   5      999.11      922.98     25.10 o 
  -3 -10   5      161.63      163.21     11.79 o 
  -2 -10   5     1795.49     1740.24     27.26 o 
  -1 -10   5       41.30       51.65      9.23 o 
   0 -10   5     6368.67     5965.50     68.71 o 
   1 -10   5     9077.52     9083.29     93.84 o 
   2 -10   5      156.52      165.34     11.88 o 
   3 -10   5      138.97      126.13     11.58 o 
   4 -10   5     8551.19     8750.01    137.65 o 
   5 -10   5     6711.39     6737.65     96.61 o 
   6 -10   5     1218.22     1148.70     35.95 o 
   7 -10   5     4677.95     4778.98     67.51 o 
   8 -10   5        1.24       -1.37     11.88 o 
   9 -10   5        3.55       20.18     11.97 o 
  10 -10   5      260.36      289.98     16.33 o 
  11 -10   5     2382.05     2496.64     52.18 o 
  12 -10   5       20.89       27.68     46.30 o 
 -12  -9   5     1383.13     1451.28     62.98 o 
 -11  -9   5       65.28       61.21     20.15 o 
 -10  -9   5       73.12       80.54     18.73 o 
  -9  -9   5     1617.04     1681.64     51.00 o 
  -8  -9   5     3067.25     2982.92     51.56 o 
  -7  -9   5     1316.29     1367.47     32.59 o 
  -6  -9   5     1045.37      998.68     24.38 o 
  -5  -9   5      384.40      332.77     15.03 o 
  -4  -9   5     6481.02     6393.03     66.87 o 
  -3  -9   5       55.61       55.59      8.73 o 
  -2  -9   5      981.46     1007.14     17.15 o 
  -1  -9   5    19901.45    19454.57    143.35 o 
   0  -9   5     6444.04     6166.75     59.35 o 
   1  -9   5     3510.97     3699.40     40.99 o 
   2  -9   5       16.18       26.35      7.78 o 
   3  -9   5      519.58      536.48     15.56 o 
   4  -9   5    44987.53    46293.34    391.36 o 
   5  -9   5     3284.37     3478.45     50.37 o 
   6  -9   5       46.85       34.96      9.45 o 
   7  -9   5    21351.73    21393.46    195.80 o 
   8  -9   5      334.63      291.71     14.15 o 
   9  -9   5     7061.41     7123.44     83.58 o 
  10  -9   5      789.43      828.52     29.99 o 
  11  -9   5      128.40      171.08     23.60 o 
  12  -9   5     1300.96     1260.42     53.74 o 
 -13  -8   5       38.13        6.91     34.52 o 
 -12  -8   5     1318.28     1434.02     44.95 o 
 -11  -8   5        7.05       23.30     20.25 o 
 -10  -8   5     1347.32     1302.03     35.70 o 
  -9  -8   5       23.87       27.69     14.87 o 
  -8  -8   5       65.89       70.14     15.12 o 
  -7  -8   5      337.76      308.88     19.32 o 
  -6  -8   5    10671.38    10770.79    105.35 o 
  -5  -8   5      548.30      469.49     15.79 o 
  -4  -8   5      420.62      401.25     12.44 o 
  -3  -8   5     3191.95     3267.10     35.64 o 
  -2  -8   5     1065.88     1087.71     16.80 o 
  -1  -8   5     3842.36     3727.74     36.00 o 
   0  -8   5     8022.80     8083.61     63.85 o 
   1  -8   5    10890.84    11278.17     93.88 o 
   2  -8   5    13408.90    13072.82    117.10 o 
   3  -8   5     4166.84     4114.66     39.50 o 
   4  -8   5    13304.68    13816.24    123.55 o 
   5  -8   5     7601.86     7553.63     75.59 o 
   6  -8   5      107.15      127.18      8.56 o 
   7  -8   5       46.96       78.87      8.23 o 
   8  -8   5     7213.33     7198.31     78.04 o 
   9  -8   5     1232.65     1270.74     46.62 o 
  10  -8   5      513.38      492.39     33.04 o 
  11  -8   5      353.14      368.54     32.42 o 
  12  -8   5     1078.91     1170.12     52.45 o 
  13  -8   5      387.73      495.40     40.08 o 
  14  -8   5      487.17      520.96     73.77 o 
 -13  -7   5      535.47      553.51     38.34 o 
 -12  -7   5       13.32       30.70     20.47 o 
 -11  -7   5     1467.97     1451.40     71.07 o 
 -10  -7   5      617.01      530.30     27.22 o 
  -9  -7   5      197.01      198.19     17.82 o 
  -8  -7   5     7100.19     7168.33     83.66 o 
  -7  -7   5      255.50      246.40     16.38 o 
  -6  -7   5    22795.28    22471.56    192.75 o 
  -5  -7   5     3779.29     3789.76     42.00 o 
  -4  -7   5      330.91      341.97     10.46 o 
  -3  -7   5     2762.70     2664.61     30.03 o 
  -2  -7   5     3826.67     3879.52     36.62 o 
  -1  -7   5    10041.75     9661.63     75.83 o 
   0  -7   5    21274.16    21390.50    143.97 o 
   1  -7   5    34935.02    34847.32    265.58 o 
   2  -7   5     1546.03     1438.05     20.28 o 
   3  -7   5     7202.64     7066.08     63.19 o 
   4  -7   5     8173.85     8205.57     75.93 o 
   5  -7   5     1904.82     2037.39     24.40 o 
   6  -7   5      104.10       82.20      6.06 o 
   7  -7   5     3642.85     3760.96     38.37 o 
   8  -7   5      493.88      509.54     14.41 o 
   9  -7   5      645.24      625.75     15.27 o 
  10  -7   5        9.92       21.90     15.61 o 
  11  -7   5       50.98       32.93     13.40 o 
  12  -7   5     8362.44     8662.82    138.54 o 
  13  -7   5     2161.08     2316.25     74.19 o 
  14  -7   5       11.14      -25.61     35.84 o 
  15  -7   5      506.37      446.81     73.30 o 
 -14  -6   5        3.63        6.53     26.03 o 
 -13  -6   5      289.47      404.41     30.32 o 
 -12  -6   5     1655.31     1620.12     45.59 o 
 -11  -6   5     4131.61     4009.28     70.23 o 
 -10  -6   5     3444.07     3221.14     57.19 o 
  -9  -6   5       19.78       -0.46     15.95 o 
  -8  -6   5     4543.21     4683.68     61.14 o 
  -7  -6   5      129.11      147.46     12.13 o 
  -6  -6   5     3175.38     3138.97     38.68 o 
  -5  -6   5     3654.67     3463.76     38.65 o 
  -4  -6   5      717.29      739.65     14.76 o 
  -3  -6   5     4849.73     4700.31     42.09 o 
  -2  -6   5      991.05      886.20     17.16 o 
  -1  -6   5     1521.46     1676.00     18.19 o 
   0  -6   5    14137.07    14105.00     91.74 o 
   1  -6   5     4874.17     5007.81     50.48 o 
   2  -6   5    15947.05    15654.06    124.38 o 
   3  -6   5      391.36      412.14      9.27 o 
   4  -6   5     1737.08     1881.90     28.37 o 
   5  -6   5     4029.85     3852.32     33.01 o 
   6  -6   5    13021.98    12731.42     98.33 o 
   7  -6   5     1024.97     1038.75     16.66 o 
   8  -6   5     1308.03     1358.62     21.12 o 
   9  -6   5      445.18      378.80     35.09 o 
  10  -6   5     2514.56     2557.53     48.78 o 
  11  -6   5      423.41      428.04     26.01 o 
  12  -6   5     9724.05    10011.49    134.21 o 
  13  -6   5     2569.57     2665.71     57.03 o 
  14  -6   5       31.22       27.92     24.82 o 
  15  -6   5       11.73        1.11     15.42 o 
 -14  -5   5      491.29      519.50     37.13 o 
 -13  -5   5     3162.04     3276.47     63.28 o 
 -12  -5   5     2365.83     2411.04     55.85 o 
 -11  -5   5      127.04       83.93     19.93 o 
 -10  -5   5     2221.22     2200.08     48.59 o 
  -9  -5   5      947.10     1030.40     43.46 o 
  -8  -5   5     3133.46     2889.65     38.55 o 
  -7  -5   5    17726.11    17579.21    146.36 o 
  -6  -5   5     1280.26     1344.81     22.88 o 
  -5  -5   5      262.11      285.90      8.69 o 
  -4  -5   5     6995.93     6881.02     59.35 o 
  -3  -5   5     1817.66     2008.61     20.28 o 
  -2  -5   5     4159.37     3952.17     34.02 o 
  -1  -5   5      470.63      354.59      7.10 o 
   0  -5   5      346.27      405.40      9.25 o 
   1  -5   5       93.76      128.90      7.62 o 
   2  -5   5    33581.12    34899.35    334.45 o 
   3  -5   5     8515.28     9131.85     76.35 o 
   4  -5   5     1623.31     1612.11     18.98 o 
   5  -5   5     7409.73     7696.50     64.55 o 
   6  -5   5    49755.59    50426.46    391.14 o 
   7  -5   5        9.11       43.13      9.39 o 
   8  -5   5     3848.81     3858.27     47.67 o 
   9  -5   5     6588.93     6568.10     74.90 o 
  10  -5   5       15.00       15.89     10.32 o 
  11  -5   5      816.88      829.24     27.49 o 
  12  -5   5      295.34      283.98     19.10 o 
  13  -5   5      722.54      653.31     42.55 o 
  14  -5   5       91.84       63.29     14.91 o 
  15  -5   5      101.01       83.47     18.42 o 
 -14  -4   5      505.94      521.80     32.93 o 
 -13  -4   5     1731.58     1829.02     49.52 o 
 -12  -4   5      345.01      379.50     26.22 o 
 -11  -4   5      894.01      925.27     33.31 o 
 -10  -4   5     1158.85     1133.25     32.19 o 
  -9  -4   5        2.56       19.05     12.66 o 
  -8  -4   5     8915.26     8461.07     85.20 o 
  -7  -4   5     1197.41     1276.31     22.64 o 
  -6  -4   5     4191.84     4019.86     43.09 o 
  -5  -4   5       45.13       58.82      5.86 o 
  -4  -4   5     1238.82     1126.75     14.73 o 
  -3  -4   5    21697.74    21659.07    146.04 o 
  -2  -4   5     7260.03     7508.92     52.83 o 
  -1  -4   5    12492.80    13523.85     90.19 o 
   0  -4   5    10400.64    10324.95     80.34 o 
   1  -4   5    25492.28    25392.90    236.68 o 
   2  -4   5    10702.59    11549.43     99.38 o 
   3  -4   5     4187.06     3975.10     37.36 o 
   4  -4   5     5340.90     5199.31     50.83 o 
   5  -4   5    26879.69    27074.14    240.11 o 
   6  -4   5    14924.55    15061.29    160.91 o 
   7  -4   5      885.61      829.46     16.28 o 
   8  -4   5     2491.81     2551.50     39.96 o 
   9  -4   5     2884.16     2849.91     46.05 o 
  10  -4   5     1997.54     2050.03     33.45 o 
  11  -4   5     3490.95     3436.75     48.43 o 
  12  -4   5      141.91      135.21     15.51 o 
  13  -4   5      152.81      174.37     17.41 o 
  14  -4   5       12.49       46.27     16.00 o 
  15  -4   5      346.99      386.38     32.74 o 
 -15  -3   5      113.66      133.51     30.30 o 
 -14  -3   5      608.96      573.65     37.89 o 
 -13  -3   5       85.60      107.20     21.78 o 
 -12  -3   5      407.43      365.82     23.47 o 
 -11  -3   5      984.69      890.93     34.91 o 
 -10  -3   5     4083.42     3936.50     59.98 o 
  -9  -3   5     3876.66     3934.42     55.05 o 
  -8  -3   5     2969.92     2824.49     38.54 o 
  -7  -3   5     7247.93     6729.04     68.17 o 
  -6  -3   5     3282.21     3398.10     40.32 o 
  -5  -3   5       55.54       63.35     10.74 o 
  -4  -3   5    28759.49    29004.43    195.42 o 
  -3  -3   5     2812.38     2868.76     26.25 o 
  -2  -3   5    11212.75    12543.44     89.75 o 
  -1  -3   5      155.66      208.07      5.17 o 
   0  -3   5     4749.83     5337.61     45.02 o 
   1  -3   5    69813.85    71756.40    622.78 o 
   2  -3   5    37798.69    38888.45    344.84 o 
   3  -3   5     1059.40     1102.72     17.28 o 
   4  -3   5      208.40      241.59      9.01 o 
   5  -3   5     5337.44     5914.12     64.31 o 
   6  -3   5      878.31      937.22     18.58 o 
   7  -3   5      226.45      255.21      9.95 o 
   8  -3   5       77.71      107.08      7.63 o 
   9  -3   5       48.76       56.62     10.50 o 
  10  -3   5     5205.25     5145.76     70.00 o 
  11  -3   5       91.68       67.43     14.70 o 
  12  -3   5      316.52      299.55     21.75 o 
  13  -3   5      350.19      346.86     21.61 o 
  14  -3   5     4516.27     4688.41     74.55 o 
  15  -3   5      298.64      256.62     26.68 o 
 -15  -2   5      255.77      269.70     31.61 o 
 -14  -2   5     2358.61     2311.53     59.65 o 
 -13  -2   5      357.59      322.82     23.94 o 
 -12  -2   5       20.40       17.91     15.71 o 
 -11  -2   5     1880.31     1752.26     39.41 o 
 -10  -2   5      462.25      384.85     20.29 o 
  -9  -2   5    19188.09    19227.31    176.45 o 
  -8  -2   5      250.97      290.07     12.71 o 
  -7  -2   5     3702.98     3733.50     43.19 o 
  -6  -2   5     3375.13     3325.70     36.35 o 
  -5  -2   5    27842.93    28073.48    204.94 o 
  -4  -2   5       54.88       68.01      9.38 o 
  -3  -2   5      473.66      459.23      7.72 o 
  -2  -2   5    15544.71    16791.55    140.68 o 
  -1  -2   5    86977.47    89437.93    717.14 o 
   0  -2   5     6641.05     6899.33     60.09 o 
   1  -2   5    16734.30    17121.77    226.09 o 
   2  -2   5    67439.84    70191.38    618.16 o 
   3  -2   5    47537.93    49579.24    514.42 o 
   4  -2   5    21578.86    21605.40    231.02 o 
   5  -2   5    13358.60    13303.35    139.25 o 
   6  -2   5     7542.60     7786.60     73.30 o 
   7  -2   5     2895.72     2593.76     34.06 o 
   8  -2   5     5321.07     5179.71     66.79 o 
   9  -2   5      183.77      229.91     23.25 o 
  10  -2   5     1752.48     1648.29     41.23 o 
  11  -2   5     2629.58     2640.61     47.21 o 
  12  -2   5      132.22       92.93     16.44 o 
  13  -2   5     1795.00     1722.87     42.30 o 
  14  -2   5     5304.00     5318.39     82.52 o 
  15  -2   5      386.89      430.69     36.65 o 
 -15  -1   5      136.14      105.09     27.31 o 
 -14  -1   5      578.45      598.18     43.81 o 
 -13  -1   5     1469.10     1446.38     41.74 o 
 -12  -1   5     1157.07     1156.42     33.06 o 
 -11  -1   5     6022.08     6049.12     79.73 o 
 -10  -1   5       25.54       35.59     13.57 o 
  -9  -1   5     9477.60     9572.45     97.23 o 
  -8  -1   5     2914.00     2811.61     36.18 o 
  -7  -1   5      308.86      333.27     10.11 o 
  -6  -1   5     4169.15     4245.94     40.96 o 
  -5  -1   5    32671.08    32996.71    222.56 o 
  -4  -1   5     3436.09     3702.78     33.06 o 
  -3  -1   5     9400.06     9802.95     74.21 o 
  -2  -1   5       80.07      128.20      6.44 o 
  -1  -1   5     2963.98     3805.39     35.71 o 
   0  -1   5      144.28       86.86      3.98 o 
   1  -1   5       41.33       44.01      4.96 o 
   2  -1   5    28515.26    31108.58    403.44 o 
   3  -1   5    24116.70    24796.39    282.96 o 
   4  -1   5    31738.84    32763.99    384.53 o 
   5  -1   5     3499.07     3658.75     43.82 o 
   6  -1   5     1314.73     1377.61     22.51 o 
   7  -1   5     2988.68     3012.03     43.69 o 
   8  -1   5     3460.84     3496.66     55.45 o 
   9  -1   5    10872.28    10404.98    122.55 o 
  10  -1   5       34.24       49.60     13.26 o 
  11  -1   5      386.09      368.66     22.06 o 
  12  -1   5      693.21      638.70     26.61 o 
  13  -1   5     4687.98     4648.52     79.50 o 
  14  -1   5     2103.19     2045.55     74.83 o 
  15  -1   5     1349.22     1404.42     51.31 o 
 -16   0   5      413.16      477.72     42.15 o 
 -15   0   5      988.21     1031.53     41.38 o 
 -14   0   5     3827.64     3920.38     75.60 o 
 -13   0   5     2180.02     2176.06     49.29 o 
 -12   0   5       11.04       17.68     15.51 o 
 -11   0   5     8011.38     7974.02     96.16 o 
 -10   0   5       54.13       25.62     11.24 o 
  -9   0   5     1299.08     1228.09     25.20 o 
  -8   0   5     7289.95     7163.49     74.32 o 
  -7   0   5      550.62      601.16     15.35 o 
  -6   0   5    68697.25    68681.55    514.83 o 
  -5   0   5      769.30      845.38     13.00 o 
  -4   0   5    10571.80    10407.01     78.81 o 
  -3   0   5     1205.75     1344.99     17.51 o 
  -2   0   5     2496.27     2565.66     25.00 o 
  -1   0   5    10013.80    10566.98     90.51 o 
   0   0   5     1881.70     2035.08     23.39 o 
   1   0   5     3372.18     3383.90     37.26 o 
   2   0   5     2646.51     3167.36     41.00 o 
   3   0   5    30998.44    29826.02    648.68 o 
   4   0   5     2577.54     3001.96     44.81 o 
   5   0   5     1586.89     1298.63     22.16 o 
   6   0   5     6099.54     6139.49     70.01 o 
   7   0   5    26221.77    26074.02    255.87 o 
   8   0   5     1008.58      942.94     26.15 o 
   9   0   5     2785.50     2716.89     42.22 o 
  10   0   5     3055.13     2933.60     55.18 o 
  11   0   5     1396.92     1376.26     39.32 o 
  12   0   5     2592.06     2544.43     56.00 o 
  13   0   5      978.36     1015.27     36.56 o 
  14   0   5        1.48        3.79     19.70 o 
  15   0   5      431.70      449.39     58.33 o 
 -16   1   5     2656.45     2872.71     79.35 o 
 -15   1   5     1376.63     1450.84     47.22 o 
 -14   1   5       62.09       95.99     21.92 o 
 -13   1   5       61.41       43.48     17.05 o 
 -12   1   5      508.94      499.73     23.75 o 
 -11   1   5      618.22      528.48     22.50 o 
 -10   1   5     2228.41     2136.90     38.49 o 
  -9   1   5     3038.19     2868.99     41.41 o 
  -8   1   5     1216.93     1301.71     24.89 o 
  -7   1   5     4322.16     4307.78     48.57 o 
  -6   1   5     4327.70     4163.45     42.16 o 
  -5   1   5       19.19       26.59      5.44 o 
  -4   1   5    12560.34    12499.41    116.71 o 
  -3   1   5    43471.20    45865.72    389.09 o 
  -2   1   5    14321.43    14540.83    131.51 o 
  -1   1   5     5517.15     5416.70     52.54 o 
   0   1   5      234.45      327.87      8.07 o 
   1   1   5     7084.53     7499.58     76.86 o 
   2   1   5    10327.76    10349.48    115.59 o 
   3   1   5    22469.97    21621.51    217.90 o 
   4   1   5     5031.57     5215.11     59.29 o 
   5   1   5     1739.83     1774.63     27.37 o 
   6   1   5     5160.44     5007.65     71.43 o 
   7   1   5     8145.07     8249.78     89.54 o 
   8   1   5      793.49      718.51     21.83 o 
   9   1   5     1490.82     1529.94     35.90 o 
  10   1   5     2224.59     2286.19     49.42 o 
  11   1   5      465.11      391.58     25.50 o 
  12   1   5     6738.80     6626.96    103.48 o 
  13   1   5        1.92        1.17     18.75 o 
  14   1   5      252.74      237.07     28.27 o 
 -16   2   5      923.19      935.77     51.96 o 
 -15   2   5      586.73      627.70     42.92 o 
 -14   2   5     2088.80     2157.12     52.00 o 
 -13   2   5       41.88       34.41     16.97 o 
 -12   2   5      395.16      412.17     21.55 o 
 -11   2   5     2306.68     2221.10     42.49 o 
 -10   2   5     1449.53     1426.34     30.14 o 
  -9   2   5    14158.92    13812.19    142.32 o 
  -8   2   5    14924.52    15070.21    151.27 o 
  -7   2   5    21142.37    20636.63    172.48 o 
  -6   2   5     3379.96     3414.10     45.53 o 
  -5   2   5     7438.96     7721.93     78.33 o 
  -4   2   5     1196.63     1270.56     25.49 o 
  -3   2   5    46821.19    47379.64    420.17 o 
  -2   2   5    16708.53    17282.90    173.86 o 
  -1   2   5    23241.10    25025.14    230.78 o 
   0   2   5     8565.43     9145.12     86.78 o 
   1   2   5     5137.61     5375.59     57.36 o 
   2   2   5      248.54      234.59      7.89 o 
   3   2   5    29025.27    28987.03    254.69 o 
   4   2   5    18708.14    19096.95    160.75 o 
   5   2   5     8732.60     8719.27     82.88 o 
   6   2   5      847.08      838.13     15.14 o 
   7   2   5     3314.16     3338.18     43.02 o 
   8   2   5        6.11       16.68     10.21 o 
   9   2   5      324.29      348.65     17.81 o 
  10   2   5      395.56      462.65     20.95 o 
  11   2   5     1933.26     1903.85     42.24 o 
  12   2   5      199.33      151.11     23.77 o 
  13   2   5     1306.90     1235.29     44.96 o 
  14   2   5      505.34      427.24     35.38 o 
 -16   3   5        0.78       -8.39     24.04 o 
 -15   3   5      876.49      870.62     45.62 o 
 -14   3   5      957.49      913.43     37.58 o 
 -13   3   5      505.23      479.49     32.80 o 
 -12   3   5     1418.27     1450.85     37.11 o 
 -11   3   5     2639.70     2638.06     45.57 o 
 -10   3   5      145.74      161.36     12.96 o 
  -9   3   5      105.36      110.52     10.72 o 
  -8   3   5    11217.67    11369.79    112.11 o 
  -7   3   5     4793.15     4825.78     51.58 o 
  -6   3   5      773.88      888.98     15.88 o 
  -5   3   5      156.18      168.24      8.00 o 
  -4   3   5     4965.59     4527.51     49.38 o 
  -3   3   5    14027.25    14583.13    143.04 o 
  -2   3   5    16829.83    17907.04    206.69 o 
  -1   3   5     1938.12     1948.30     22.99 o 
   0   3   5     3137.24     3174.24     37.68 o 
   1   3   5     5022.73     5589.31     56.43 o 
   2   3   5       31.01       48.93      5.17 o 
   3   3   5    13664.58    14950.36    134.95 o 
   4   3   5    39038.77    39201.91    314.90 o 
   5   3   5     7986.57     8033.74     72.71 o 
   6   3   5      179.34      187.29     11.78 o 
   7   3   5     9679.61     9405.75     98.49 o 
   8   3   5      627.26      642.16     22.00 o 
   9   3   5      190.27      174.63     16.71 o 
  10   3   5      232.84      239.68     23.06 o 
  11   3   5     4249.81     3957.80     79.70 o 
  12   3   5     2143.05     2106.37     56.30 o 
  13   3   5      375.55      342.69     31.07 o 
  14   3   5       18.01       33.00     26.84 o 
 -16   4   5       47.71       29.61     27.82 o 
 -15   4   5     3461.57     3574.52     73.74 o 
 -14   4   5      572.83      540.78     29.03 o 
 -13   4   5       27.23       24.02     16.98 o 
 -12   4   5    14162.64    14258.99    192.26 o 
 -11   4   5       44.52       49.02     14.28 o 
 -10   4   5     1095.33     1127.55     24.91 o 
  -9   4   5     6067.92     5951.13     69.16 o 
  -8   4   5     7925.97     7978.96     82.77 o 
  -7   4   5      223.05      230.51      8.86 o 
  -6   4   5     2022.47     1860.95     25.24 o 
  -5   4   5     2272.96     2532.76     31.37 o 
  -4   4   5    24361.86    23467.26    257.94 o 
  -3   4   5     9130.54     9173.28    102.52 o 
  -2   4   5     1159.34     1352.34     33.56 o 
  -1   4   5     4825.66     4914.76     45.55 o 
   0   4   5     4069.76     3955.04     41.01 o 
   1   4   5    15237.46    14682.03    129.31 o 
   2   4   5    12515.53    12723.41    101.62 o 
   3   4   5     1317.62     1247.65     18.00 o 
   4   4   5       18.91       25.48      6.97 o 
   5   4   5     3766.94     3693.42     43.53 o 
   6   4   5      368.32      306.14     20.18 o 
   7   4   5      307.55      283.32     17.12 o 
   8   4   5     1983.10     1778.25     44.80 o 
   9   4   5     1347.15     1455.13     42.89 o 
  10   4   5     3353.08     3325.39     68.03 o 
  11   4   5     1267.52     1287.63     45.04 o 
  12   4   5        4.13        5.99     21.84 o 
  13   4   5       33.53       39.74     27.87 o 
 -16   5   5      129.69      153.16     25.73 o 
 -15   5   5      995.70     1044.68     45.11 o 
 -14   5   5     5670.13     5784.25     97.15 o 
 -13   5   5      226.46      221.12     20.86 o 
 -12   5   5     2920.97     3014.97     63.13 o 
 -11   5   5     2555.10     2460.10     49.00 o 
 -10   5   5     3650.00     3670.91     55.70 o 
  -9   5   5      139.08      164.36     12.51 o 
  -8   5   5       97.53       77.68      8.40 o 
  -7   5   5      954.66     1031.84     19.14 o 
  -6   5   5     5975.54     5929.82     65.92 o 
  -5   5   5    11874.90    11837.75    133.78 o 
  -4   5   5     5711.95     5701.19     65.66 o 
  -3   5   5     5280.45     5083.05     51.51 o 
  -2   5   5     8332.02     8603.29     86.04 o 
  -1   5   5     3828.00     4053.12     37.79 o 
   0   5   5    23707.87    23710.93    254.45 o 
   1   5   5    28772.05    27882.56    243.80 o 
   2   5   5    11895.25    10929.59    102.92 o 
   3   5   5      483.75      402.09     11.33 o 
   4   5   5      467.17      407.10     16.12 o 
   5   5   5      114.92       72.87     12.96 o 
   6   5   5     3963.90     3711.92     64.14 o 
   7   5   5      796.66      800.74     29.87 o 
   8   5   5     2279.88     2151.64     58.30 o 
   9   5   5     7894.70     7911.42    117.92 o 
  10   5   5     1246.17     1241.54     43.30 o 
  11   5   5       13.31       -4.35     21.01 o 
  12   5   5     4223.02     4215.17     85.28 o 
  13   5   5     1587.00     1530.11     84.82 o 
 -16   6   5       60.58       69.84     23.08 o 
 -15   6   5        8.38       -9.61     18.64 o 
 -14   6   5     3364.64     3564.88     69.10 o 
 -13   6   5      460.12      426.98     24.49 o 
 -12   6   5     2657.20     2666.66     53.99 o 
 -11   6   5       17.29        7.70     16.20 o 
 -10   6   5       34.47       42.72     12.62 o 
  -9   6   5     9263.74     9131.05    110.60 o 
  -8   6   5       18.98       17.49      9.35 o 
  -7   6   5     8998.98     9247.24    100.11 o 
  -6   6   5     5150.18     5367.00     75.06 o 
  -5   6   5     2387.30     2371.46     41.11 o 
  -4   6   5     7692.32     7999.12     75.91 o 
  -3   6   5     5762.16     5966.72     67.51 o 
  -2   6   5    24261.70    25418.96    206.86 o 
  -1   6   5      737.32      692.93     17.49 o 
   0   6   5    36437.53    36525.94    321.50 o 
   1   6   5      298.49      230.84      8.75 o 
   2   6   5     2343.65     2379.55     30.07 o 
   3   6   5      543.36      566.50     14.87 o 
   4   6   5     5449.63     5672.26     57.59 o 
   5   6   5     2693.85     2613.25     43.62 o 
   6   6   5        3.96      -10.64     11.25 o 
   7   6   5       36.09       34.18     13.18 o 
   8   6   5     2072.52     1887.59     45.05 o 
   9   6   5      520.31      462.75     39.22 o 
  10   6   5      281.57      275.89     28.00 o 
  11   6   5      339.58      318.80     31.22 o 
  12   6   5     1147.23     1064.14     76.09 o 
  13   6   5     2016.00     2021.00     77.26 o 
 -16   7   5      364.26      422.05     70.87 o 
 -15   7   5      651.35      678.36     32.10 o 
 -14   7   5      201.94      183.10     20.54 o 
 -13   7   5     3789.47     3771.00     83.33 o 
 -12   7   5     2550.84     2582.66     52.54 o 
 -11   7   5      289.98      302.57     19.13 o 
 -10   7   5     2054.49     2055.44     43.41 o 
  -9   7   5        6.77       19.35     10.42 o 
  -8   7   5      431.90      429.53     17.86 o 
  -7   7   5    10343.42    10361.63    159.98 o 
  -6   7   5    28326.02    27892.44    318.93 o 
  -5   7   5        1.34       16.32      4.79 o 
  -4   7   5    20033.34    20468.54    190.85 o 
  -3   7   5       14.81       45.75     12.16 o 
  -2   7   5     1798.53     1630.74     23.82 o 
  -1   7   5      451.67      358.76     10.79 o 
   0   7   5     1251.61     1163.94     21.10 o 
   1   7   5     7522.80     7460.46     70.60 o 
   2   7   5       83.27       82.52      8.08 o 
   3   7   5      499.53      459.36     13.79 o 
   4   7   5     7431.55     6988.51     69.59 o 
   5   7   5      980.69      984.83     23.10 o 
   6   7   5    13899.49    13618.87    158.49 o 
   7   7   5       22.02       37.14     15.88 o 
   8   7   5      397.09      368.28     23.86 o 
   9   7   5     2951.34     2834.44     65.25 o 
  10   7   5       92.28       90.14     24.32 o 
  11   7   5     1796.61     1821.33     57.60 o 
  12   7   5     1643.58     1575.87     74.64 o 
 -16   8   5      500.07      538.77     51.70 o 
 -15   8   5      417.36      386.49     30.66 o 
 -14   8   5       40.52       38.42     17.52 o 
 -13   8   5     5280.85     5372.40    111.02 o 
 -12   8   5      698.85      661.84     38.68 o 
 -11   8   5     1038.13     1064.76     33.02 o 
 -10   8   5     5840.16     5848.26    101.99 o 
  -9   8   5     1314.17     1344.53     34.28 o 
  -8   8   5       61.45       55.76     12.52 o 
  -7   8   5     1493.47     1612.15     37.88 o 
  -6   8   5    13544.44    13981.82    171.86 o 
  -5   8   5      429.84      418.80     12.88 o 
  -4   8   5      989.58      983.25     21.49 o 
  -3   8   5     4256.63     4255.29     53.54 o 
  -2   8   5     2165.74     2109.31     38.86 o 
  -1   8   5     1630.99     1630.40     21.30 o 
   0   8   5     2452.99     2349.44     29.54 o 
   1   8   5     2108.95     2097.54     26.71 o 
   2   8   5       13.88       19.97      7.69 o 
   3   8   5     2649.72     2424.76     34.28 o 
   4   8   5     1185.82     1089.89     23.00 o 
   5   8   5     6758.54     6384.65     86.33 o 
   6   8   5     6321.23     6155.21     93.71 o 
   7   8   5     1068.19     1001.66     42.31 o 
   8   8   5     3710.70     3716.61     66.00 o 
   9   8   5       48.25       95.02     24.54 o 
  10   8   5       99.58       51.34     25.95 o 
  11   8   5      238.21      179.54     39.04 o 
 -15   9   5       23.82      -10.23     19.01 o 
 -14   9   5      624.27      630.05     31.71 o 
 -13   9   5     2068.46     2008.92     52.56 o 
 -12   9   5      484.64      573.77     29.56 o 
 -11   9   5     8455.34     8531.18    159.08 o 
 -10   9   5     2267.57     2361.41     56.57 o 
  -9   9   5       13.14       12.21     18.43 o 
  -8   9   5      186.98      209.74     17.05 o 
  -7   9   5       71.74       64.22     13.22 o 
  -6   9   5       79.46      108.54     13.92 o 
  -5   9   5      859.96      791.15     31.46 o 
  -4   9   5     4792.86     4658.13     59.58 o 
  -3   9   5     2533.60     2461.05     38.41 o 
  -2   9   5     9469.85     9059.80    110.37 o 
  -1   9   5     4956.38     5204.97     53.46 o 
   0   9   5     2660.10     2640.45     34.61 o 
   1   9   5    22772.33    23519.14    212.67 o 
   2   9   5    14454.28    14416.34    136.35 o 
   3   9   5     3539.24     3453.15     49.58 o 
   4   9   5     2828.99     2698.48     43.79 o 
   5   9   5     1503.53     1351.33     33.90 o 
   6   9   5      243.23      301.37     24.60 o 
   7   9   5      220.46      230.31     22.04 o 
   8   9   5     1144.60     1176.88     38.76 o 
   9   9   5     3588.66     3805.42     71.70 o 
  10   9   5     1535.99     1527.43     55.54 o 
  11   9   5       45.42       -9.23     35.18 o 
 -15  10   5      761.27      774.70     45.11 o 
 -14  10   5      332.68      343.50     48.72 o 
 -13  10   5     2242.91     2245.71     57.62 o 
 -12  10   5     1827.19     1925.96     52.84 o 
 -11  10   5      928.23      924.43     46.41 o 
 -10  10   5        4.98       44.23     17.98 o 
  -9  10   5     1993.13     1936.83     56.95 o 
  -8  10   5       12.78       19.76     16.12 o 
  -7  10   5      150.38      148.01     13.78 o 
  -6  10   5      510.67      523.90     24.44 o 
  -5  10   5     3700.35     3641.44     68.09 o 
  -4  10   5     1956.01     1830.95     36.91 o 
  -3  10   5      305.80      282.78     15.47 o 
  -2  10   5     1726.55     1616.76     33.26 o 
  -1  10   5    16895.43    16371.11    147.62 o 
   0  10   5       11.74       13.14      8.89 o 
   1  10   5     5490.20     5583.63     63.93 o 
   2  10   5    15002.24    14640.25    156.71 o 
   3  10   5        0.30        7.98     13.15 o 
   4  10   5      884.77      914.96     34.12 o 
   5  10   5      809.23      687.90     31.58 o 
   6  10   5      853.89      910.70     63.21 o 
   7  10   5     2021.67     1960.95     60.30 o 
   8  10   5       28.95       43.90     21.16 o 
   9  10   5      206.68      212.42     37.33 o 
  10  10   5     1042.43     1047.35     48.88 o 
 -15  11   5      117.61      134.32     25.27 o 
 -14  11   5      669.44      682.47     38.36 o 
 -13  11   5      214.29      217.27     26.89 o 
 -12  11   5      769.81      774.07     70.03 o 
 -11  11   5     2605.38     2448.40     62.27 o 
 -10  11   5     4073.61     4037.25     84.45 o 
  -9  11   5       18.35       -3.07     17.15 o 
  -8  11   5     1783.89     1817.10     52.29 o 
  -7  11   5      616.89      640.02     25.84 o 
  -6  11   5     5194.86     5217.18     79.81 o 
  -5  11   5    14834.85    14661.22    188.60 o 
  -4  11   5        2.03        5.87     11.49 o 
  -3  11   5     1444.95     1456.31     32.30 o 
  -2  11   5     3074.67     3129.09     50.18 o 
  -1  11   5     2307.36     2356.15     42.83 o 
   0  11   5      131.61      106.53     14.62 o 
   1  11   5     1073.31     1142.96     42.88 o 
   2  11   5      491.55      452.91     30.30 o 
   3  11   5     2561.68     2634.14     60.77 o 
   4  11   5      932.43      972.89     51.04 o 
   5  11   5       19.26        6.40     20.97 o 
   6  11   5     3010.29     3132.83     76.42 o 
   7  11   5     1304.62     1354.06     53.33 o 
   8  11   5      472.68      375.52     49.33 o 
   9  11   5      386.55      320.60     36.59 o 
 -14  12   5        8.07      -23.43     22.52 o 
 -13  12   5       11.84       24.29     23.28 o 
 -12  12   5       87.57       12.44     22.49 o 
 -11  12   5     2309.85     2259.98     69.19 o 
 -10  12   5      505.79      470.53     31.55 o 
  -9  12   5      395.46      467.59     30.88 o 
  -8  12   5     1154.58     1161.00     35.80 o 
  -7  12   5     1269.12     1299.56     38.40 o 
  -6  12   5    14320.30    14273.80    193.20 o 
  -5  12   5     7701.66     7586.22    116.43 o 
  -4  12   5     5208.79     5254.82     82.06 o 
  -3  12   5     7199.21     7021.92     92.33 o 
  -2  12   5        8.32       17.07     15.51 o 
  -1  12   5      203.91      197.48     20.02 o 
   0  12   5       75.11       78.12     14.82 o 
   1  12   5     2719.09     2766.74     49.04 o 
   2  12   5     2316.17     2485.98     58.11 o 
   3  12   5      394.10      353.65     35.53 o 
   4  12   5       67.40       51.04     21.46 o 
   5  12   5      749.03      694.15     33.51 o 
   6  12   5      438.92      465.68     36.13 o 
   7  12   5     5292.54     5426.34    110.95 o 
   8  12   5     1949.21     2008.99    104.96 o 
   9  12   5      390.29      257.12     50.39 o 
 -14  13   5     1002.46     1040.05     50.83 o 
 -13  13   5        5.88        8.37     25.57 o 
 -12  13   5     2025.52     1997.91     67.57 o 
 -11  13   5     1032.16     1099.03     53.29 o 
 -10  13   5      508.90      537.11     39.22 o 
  -9  13   5     4215.24     4178.96    224.99 o 
  -8  13   5     1120.35     1110.47     41.04 o 
  -7  13   5     1623.02     1705.16     51.82 o 
  -6  13   5     1868.55     1800.07     64.29 o 
  -5  13   5      339.59      368.38     29.04 o 
  -4  13   5     1281.75     1258.33     38.18 o 
  -3  13   5        0.01      -23.62     15.04 o 
  -2  13   5      978.98      932.77     33.99 o 
  -1  13   5      830.74      793.10     31.87 o 
   0  13   5      319.48      292.65     22.67 o 
   1  13   5        5.76       19.23     17.98 o 
   2  13   5      209.75      152.03     26.75 o 
   3  13   5     4711.08     4821.97     91.19 o 
   4  13   5      127.88      170.24     25.69 o 
   5  13   5       31.99       24.56     20.91 o 
   6  13   5      146.09      129.78     44.83 o 
   7  13   5     2797.69     2796.21     78.65 o 
   8  13   5       20.40       40.49     42.06 o 
 -13  14   5       32.71       22.56     28.26 o 
 -12  14   5     3852.41     4146.39    107.05 o 
 -11  14   5      310.72      273.17     35.22 o 
 -10  14   5      789.15      814.37     49.26 o 
  -9  14   5     3399.17     3525.76     77.59 o 
  -8  14   5      225.59      212.54     38.36 o 
  -7  14   5      807.38      788.70     38.93 o 
  -6  14   5       25.65       12.17     22.02 o 
  -5  14   5     1554.18     1611.35     54.70 o 
  -4  14   5     1420.31     1288.71     50.78 o 
  -3  14   5     3731.78     3730.72     95.13 o 
  -2  14   5      496.13      454.95     27.60 o 
  -1  14   5     1942.45     2057.59     67.09 o 
   0  14   5      849.52      844.07     49.28 o 
   1  14   5     6883.70     7339.93    171.44 o 
   2  14   5     2339.59     2306.40     67.59 o 
   3  14   5     6869.16     7039.50    141.37 o 
   4  14   5     5407.40     5843.06    146.72 o 
   5  14   5      431.53      444.55     42.42 o 
   6  14   5      554.25      566.91     47.54 o 
   7  14   5      363.81      291.33     49.08 o 
 -12  15   5      825.02      785.19     83.68 o 
 -11  15   5      184.83      114.04     33.73 o 
 -10  15   5        2.02      -33.32     21.37 o 
  -9  15   5      136.80       83.95     25.67 o 
  -8  15   5        0.55      -30.89     23.64 o 
  -7  15   5      139.98      113.42     26.77 o 
  -6  15   5     1190.07     1084.15     47.96 o 
  -5  15   5      233.28      213.61     29.66 o 
  -4  15   5     2902.68     2963.06     77.98 o 
  -3  15   5     4740.87     4878.25     91.52 o 
  -2  15   5       36.97       77.98     23.80 o 
  -1  15   5     1066.04      983.58     65.28 o 
   0  15   5     1124.33     1112.71     62.24 o 
   1  15   5     1778.03     1694.80    105.27 o 
   2  15   5      681.65      597.88     43.33 o 
   3  15   5     1507.52     1524.23     64.91 o 
   4  15   5       75.94       48.56     32.17 o 
   5  15   5        9.17        5.15     44.54 o 
 -11  16   5       84.40       22.34     32.62 o 
 -10  16   5       15.76        7.49     25.19 o 
  -9  16   5     3587.36     3735.35     87.75 o 
  -8  16   5      350.43      344.71     34.30 o 
  -7  16   5       74.57       73.40     27.65 o 
  -6  16   5       79.03       69.88     27.47 o 
  -5  16   5      131.12      115.44     30.20 o 
  -4  16   5    13552.48    13793.89    227.85 o 
  -3  16   5     2961.15     2999.77     72.14 o 
  -2  16   5       11.25       35.80     32.73 o 
  -1  16   5     2484.72     2504.23     90.14 o 
   0  16   5       11.95      -15.21     33.00 o 
   1  16   5      130.57      102.35     54.75 o 
   2  16   5      721.55      777.76     78.21 o 
   3  16   5      458.09      436.99     41.32 o 
   4  16   5      321.40      338.88     40.46 o 
 -10  17   5     2216.94     2237.65     69.93 o 
  -9  17   5        4.50        0.75     27.80 o 
  -8  17   5     1127.88     1025.12     51.15 o 
  -7  17   5      157.83      136.42     31.55 o 
  -6  17   5     1709.88     1691.39     64.42 o 
  -5  17   5       47.46       12.09     30.84 o 
  -4  17   5     4867.29     5125.71    116.11 o 
  -3  17   5     2847.22     3139.15     75.92 o 
  -2  17   5      204.39      216.90     44.14 o 
  -1  17   5       13.60       38.46     37.92 o 
   0  17   5        8.27      -19.46     51.33 o 
   1  17   5       74.74       73.05     54.72 o 
   2  17   5       21.57      -10.37     54.08 o 
  -8  18   5     1714.80     1759.93     66.48 o 
  -7  18   5     2264.58     2297.11     75.63 o 
  -6  18   5      353.96      370.43     40.24 o 
  -5  18   5      543.86      570.46     46.19 o 
  -4  18   5       47.51       52.01     33.23 o 
  -3  18   5      143.48      146.83     43.71 o 
  -2  18   5       15.77       97.32     41.77 o 
  -1  18   5      388.51      297.96     47.94 o 
   0  18   5       68.76       90.15     59.92 o 
   2 -19   6       24.24      -25.60     45.50 o 
   3 -19   6     1606.19     1566.78    111.88 o 
   4 -19   6      323.63      262.68     41.37 o 
   5 -19   6      723.50      617.17     70.18 o 
  -2 -18   6        1.65        3.16     41.14 o 
  -1 -18   6      104.22      104.73     60.84 o 
   0 -18   6     1701.46     1621.20    133.22 o 
   1 -18   6     1301.17     1342.14    105.85 o 
   2 -18   6       31.68       23.19     28.43 o 
   3 -18   6     3737.88     3965.22    145.44 o 
   4 -18   6       50.93        3.82     31.10 o 
   5 -18   6      366.53      357.28     39.83 o 
   6 -18   6      267.15      250.80     36.82 o 
   7 -18   6     2767.82     2757.16     79.84 o 
   8 -18   6      124.77       92.94     38.09 o 
  -4 -17   6       39.88       75.98     40.83 o 
  -3 -17   6     2042.48     2149.56     94.03 o 
  -2 -17   6      764.61      735.54    118.60 o 
  -1 -17   6       63.03       52.78     30.26 o 
   0 -17   6     3391.36     3409.87     90.51 o 
   1 -17   6     6148.24     6518.46    136.48 o 
   2 -17   6      108.66       91.94     28.22 o 
   3 -17   6     1435.79     1378.10     68.63 o 
   4 -17   6     1009.14      877.02     47.73 o 
   5 -17   6      175.24      199.83     34.03 o 
   6 -17   6     1264.16     1342.57    127.64 o 
   7 -17   6      696.43      676.85     46.23 o 
   8 -17   6      174.17      238.74     34.88 o 
   9 -17   6       37.53       33.96     31.60 o 
  10 -17   6      141.50       63.88     39.81 o 
  -5 -16   6        8.38      -13.24     26.99 o 
  -4 -16   6     4159.99     4495.11    121.46 o 
  -3 -16   6     3055.72     2972.57    106.88 o 
  -2 -16   6       38.08      -25.03     36.12 o 
  -1 -16   6       13.47       21.43     27.10 o 
   0 -16   6       25.80        3.56     29.11 o 
   1 -16   6      156.59      158.65     24.16 o 
   2 -16   6      415.41      398.98     28.32 o 
   3 -16   6       29.84       51.71     24.01 o 
   4 -16   6     1623.28     1561.82     58.51 o 
   5 -16   6        7.97        5.33     25.39 o 
   6 -16   6      395.65      342.32     33.23 o 
   7 -16   6      167.45      118.24     29.51 o 
   8 -16   6     2989.10     3060.77     75.70 o 
   9 -16   6     1258.15      981.36     55.56 o 
  10 -16   6      250.69      229.69     40.43 o 
  11 -16   6     1698.27     1717.81     68.99 o 
  -7 -15   6      227.57      222.25     47.78 o 
  -6 -15   6      680.67      680.07     75.25 o 
  -5 -15   6      222.64      157.54     31.58 o 
  -4 -15   6     4995.25     5169.25    109.31 o 
  -3 -15   6     2323.78     2376.35     66.61 o 
  -2 -15   6     3420.47     3585.75     89.58 o 
  -1 -15   6     1031.72     1024.36     49.49 o 
   0 -15   6       40.72       23.41     20.08 o 
   1 -15   6     5939.73     5891.87     93.21 o 
   2 -15   6       33.47       21.18     19.60 o 
   3 -15   6        5.19      -14.96     24.19 o 
   4 -15   6        5.96       -2.08     27.72 o 
   5 -15   6      158.32      147.29     26.13 o 
   6 -15   6     2319.90     2257.92     76.45 o 
   7 -15   6      211.67      156.16     26.63 o 
   8 -15   6     3039.12     3060.63     91.18 o 
   9 -15   6     6564.58     6474.80    145.72 o 
  10 -15   6      111.81       60.31     31.98 o 
  11 -15   6      201.55      177.94     31.77 o 
  12 -15   6       79.59       67.37     27.72 o 
  -8 -14   6      614.40      608.99     63.65 o 
  -7 -14   6      227.58      216.10     38.93 o 
  -6 -14   6      101.44      114.20     26.92 o 
  -5 -14   6      189.88      202.51     31.84 o 
  -4 -14   6      651.11      692.49     36.08 o 
  -3 -14   6       18.86        7.17     23.23 o 
  -2 -14   6     2683.00     2812.15     60.37 o 
  -1 -14   6      152.42      207.10     28.05 o 
   0 -14   6      254.01      209.21     23.45 o 
   1 -14   6      359.95      286.73     23.67 o 
   2 -14   6     3804.51     3761.89     76.14 o 
   3 -14   6       24.75        2.97     20.04 o 
   4 -14   6     3806.78     3520.53     72.44 o 
   5 -14   6     3198.73     3237.97     66.27 o 
   6 -14   6     5013.67     5142.67     87.45 o 
   7 -14   6      391.35      420.60     49.77 o 
   8 -14   6      501.02      482.69     37.95 o 
   9 -14   6     6273.25     6395.63    138.89 o 
  10 -14   6       63.77       62.17     25.81 o 
  11 -14   6      257.98      269.78     30.99 o 
  12 -14   6       46.22       23.96     23.95 o 
  -9 -13   6        1.14        2.05     35.95 o 
  -8 -13   6       49.17       82.56     34.98 o 
  -7 -13   6     2475.56     2480.39     81.40 o 
  -6 -13   6     3555.75     3604.93     78.39 o 
  -5 -13   6      707.09      747.92     41.99 o 
  -4 -13   6     1335.06     1310.42     68.60 o 
  -3 -13   6      288.88      224.10     24.75 o 
  -2 -13   6     1497.92     1441.33     38.70 o 
  -1 -13   6      244.19      261.79     24.41 o 
   0 -13   6     1642.92     1776.56     44.42 o 
   1 -13   6     3806.78     3832.49     66.40 o 
   2 -13   6     9204.92     9122.30    124.68 o 
   3 -13   6      798.87      689.26     31.59 o 
   4 -13   6     3124.39     2960.74     60.89 o 
   5 -13   6     1062.60     1049.53     64.16 o 
   6 -13   6      520.99      467.69     24.85 o 
   7 -13   6      871.92      873.16     38.44 o 
   8 -13   6     3080.01     3081.58     82.45 o 
   9 -13   6      108.93      114.28     25.21 o 
  10 -13   6      164.09      140.90     34.71 o 
  11 -13   6       64.43       69.29     23.71 o 
  12 -13   6       76.89       56.70     33.57 o 
  13 -13   6        8.70      -37.25     20.47 o 
 -10 -12   6        0.49        6.62     28.65 o 
  -9 -12   6      601.38      550.54     40.16 o 
  -8 -12   6     1524.82     1430.56     54.62 o 
  -7 -12   6      612.46      588.53     37.12 o 
  -6 -12   6     3653.98     3637.18    105.39 o 
  -5 -12   6      319.01      319.29     27.46 o 
  -4 -12   6     1795.98     1766.37     58.73 o 
  -3 -12   6      781.12      816.43     30.58 o 
  -2 -12   6     1599.27     1546.29     41.37 o 
  -1 -12   6      508.71      505.15     19.92 o 
   0 -12   6     1981.54     1981.34     39.35 o 
   1 -12   6     7983.00     7854.93     87.59 o 
   2 -12   6       27.51       61.39     20.23 o 
   3 -12   6      196.91      207.12     20.18 o 
   4 -12   6     4887.65     4749.77     79.24 o 
   5 -12   6      306.90      319.70     20.81 o 
   6 -12   6     5668.07     5589.70    102.99 o 
   7 -12   6     1484.55     1474.54     75.20 o 
   8 -12   6     2582.06     2473.61     53.06 o 
   9 -12   6      172.03      171.14     19.42 o 
  10 -12   6     3445.66     3741.53     75.50 o 
  11 -12   6     1151.85     1164.82     53.94 o 
  12 -12   6     1769.17     1719.52     50.69 o 
  13 -12   6      331.55      342.93     37.92 o 
  14 -12   6     2187.64     2232.93     80.77 o 
 -11 -11   6       11.17      -17.15     29.02 o 
 -10 -11   6     1374.27     1373.71     56.81 o 
  -9 -11   6     1021.60     1022.59     89.26 o 
  -8 -11   6      341.22      263.55     31.74 o 
  -7 -11   6       32.79       31.80     38.17 o 
  -6 -11   6      275.13      259.35     22.59 o 
  -5 -11   6     5079.99     4996.63    115.95 o 
  -4 -11   6      279.46      221.04     26.34 o 
  -3 -11   6     3117.35     3091.06     55.39 o 
  -2 -11   6    14119.36    14116.52    140.62 o 
  -1 -11   6      621.80      631.95     20.63 o 
   0 -11   6     2742.57     2624.08     41.09 o 
   1 -11   6      247.44      212.86     14.88 o 
   2 -11   6      111.51       72.47     11.90 o 
   3 -11   6     1324.91     1315.69     28.56 o 
   4 -11   6     1532.56     1560.78     34.87 o 
   5 -11   6     5733.58     5626.69     93.89 o 
   6 -11   6      380.60      410.01     33.49 o 
   7 -11   6       47.35       44.62     16.62 o 
   8 -11   6     1772.19     1826.84     42.72 o 
   9 -11   6      618.04      633.48     24.43 o 
  10 -11   6     5016.66     5104.46    142.31 o 
  11 -11   6     2329.95     2403.74     53.37 o 
  12 -11   6      624.37      598.43     26.59 o 
 -11 -10   6      377.95      357.34     31.36 o 
 -10 -10   6        2.52      -12.69     20.94 o 
  -9 -10   6     1483.68     1504.15     43.23 o 
  -8 -10   6      459.98      447.43     24.96 o 
  -7 -10   6      924.21      940.90     30.61 o 
  -6 -10   6      562.25      560.65     21.17 o 
  -5 -10   6     1174.60     1226.67     30.48 o 
  -4 -10   6      197.96      189.07     14.86 o 
  -3 -10   6       93.68       98.38     11.87 o 
  -2 -10   6     9588.65     9630.78     91.08 o 
  -1 -10   6     1162.98     1210.58     23.08 o 
   0 -10   6    13488.95    13132.35    119.98 o 
   1 -10   6     2073.01     2053.43     33.38 o 
   2 -10   6     3740.04     3715.62     48.55 o 
   3 -10   6     3156.05     3267.58     45.58 o 
   4 -10   6      215.47      194.69     12.45 o 
   5 -10   6    10702.61    10609.80    142.70 o 
   6 -10   6      181.91      184.64     15.58 o 
   7 -10   6     2365.44     2385.67     44.15 o 
   8 -10   6     5619.18     5641.53     71.78 o 
   9 -10   6     3292.99     3423.09     50.31 o 
  10 -10   6     5086.61     5178.57     72.79 o 
  11 -10   6     2474.87     2476.59     43.69 o 
  12 -10   6       56.61       11.27     30.71 o 
 -12  -9   6     1118.21     1182.49     41.30 o 
 -11  -9   6      284.75      238.08     21.57 o 
 -10  -9   6     1895.36     1906.05     44.67 o 
  -9  -9   6     1160.45     1229.83     31.98 o 
  -8  -9   6     4517.50     4461.32     59.16 o 
  -7  -9   6      627.22      623.37     21.76 o 
  -6  -9   6      148.36      130.07     12.28 o 
  -5  -9   6     4853.53     4947.27     55.54 o 
  -4  -9   6     1589.37     1520.26     25.28 o 
  -3  -9   6     3353.67     3314.78     38.63 o 
  -2  -9   6     2233.99     2225.88     25.96 o 
  -1  -9   6     4932.25     4915.21     51.80 o 
   0  -9   6       26.75       29.38      7.42 o 
   1  -9   6      355.66      350.32     12.53 o 
   2  -9   6     2713.73     2668.60     34.50 o 
   3  -9   6    20310.58    20324.72    179.82 o 
   4  -9   6        2.90        6.31     12.19 o 
   5  -9   6     3953.97     4129.62     71.59 o 
   6  -9   6    14904.66    14883.78    141.23 o 
   7  -9   6      126.73       83.24     15.06 o 
   8  -9   6        7.15        3.11     10.00 o 
   9  -9   6      337.88      360.33     15.56 o 
  10  -9   6     3570.46     3525.31     58.44 o 
  11  -9   6       91.80      100.83     14.57 o 
  12  -9   6       87.84       95.71     24.81 o 
  13  -9   6       59.35       54.56     41.63 o 
 -13  -8   6      549.59      462.66     37.57 o 
 -12  -8   6       18.79       -1.09     21.50 o 
 -11  -8   6        2.46      -32.53     18.10 o 
 -10  -8   6     1645.79     1671.02     52.13 o 
  -9  -8   6     2248.37     2394.59     45.07 o 
  -8  -8   6     1431.78     1425.99     33.66 o 
  -7  -8   6      948.50      979.27     25.38 o 
  -6  -8   6     2395.03     2230.68     32.24 o 
  -5  -8   6    22805.23    22387.26    164.51 o 
  -4  -8   6     3088.63     3236.24     34.62 o 
  -3  -8   6      589.79      551.66     17.34 o 
  -2  -8   6      662.45      621.39     13.15 o 
  -1  -8   6     1758.97     1970.94     21.20 o 
   0  -8   6     3030.53     2945.04     26.93 o 
   1  -8   6     8251.55     8254.93     74.22 o 
   2  -8   6     2082.90     1944.31     29.35 o 
   3  -8   6    26209.70    26512.05    218.84 o 
   4  -8   6     5013.92     4965.26     55.79 o 
   5  -8   6       30.83       26.76      8.66 o 
   6  -8   6     5523.32     5656.20     61.33 o 
   7  -8   6     7086.98     7067.41     73.89 o 
   8  -8   6    11346.98    11422.55    123.59 o 
   9  -8   6      961.53      998.13     27.95 o 
  10  -8   6      281.03      276.03     16.96 o 
  11  -8   6      336.31      346.28     32.92 o 
  12  -8   6      196.83      191.84     31.26 o 
  13  -8   6     2532.09     2705.13     80.69 o 
  14  -8   6      568.88      502.08     53.42 o 
 -13  -7   6     1686.23     1594.35     55.99 o 
 -12  -7   6     1247.61     1211.66     39.99 o 
 -11  -7   6     2995.49     3035.36     59.29 o 
 -10  -7   6      129.13      127.53     20.14 o 
  -9  -7   6      161.41      171.32     16.87 o 
  -8  -7   6       71.31      100.36     14.93 o 
  -7  -7   6     7817.47     7697.77     79.03 o 
  -6  -7   6      516.23      423.85     16.41 o 
  -5  -7   6     6818.90     6768.48     58.86 o 
  -4  -7   6     9872.74     9538.12     71.07 o 
  -3  -7   6     7077.95     6970.78     57.90 o 
  -2  -7   6    15955.73    16115.61    114.41 o 
  -1  -7   6     2446.20     2581.42     24.99 o 
   0  -7   6     7389.84     7177.15     51.99 o 
   1  -7   6     1714.45     1610.34     24.99 o 
   2  -7   6     1121.34      998.64     16.64 o 
   3  -7   6     2912.24     2942.92     31.26 o 
   4  -7   6      183.86      275.86     10.75 o 
   5  -7   6     1911.43     1781.29     21.95 o 
   6  -7   6       83.63      118.31      7.33 o 
   7  -7   6     4172.47     4371.50     44.43 o 
   8  -7   6     1022.02     1117.32     21.53 o 
   9  -7   6       92.62       87.68     12.47 o 
  10  -7   6        3.79        3.65      9.78 o 
  11  -7   6     3715.19     3866.45     90.41 o 
  12  -7   6       68.46      157.80     30.34 o 
  13  -7   6     2456.31     2678.12     81.18 o 
  14  -7   6      464.27      447.57     26.18 o 
  15  -7   6      840.37      865.18     66.67 o 
 -14  -6   6       55.48       59.20     28.01 o 
 -13  -6   6       17.20       22.70     21.86 o 
 -12  -6   6     5183.82     5396.22     83.68 o 
 -11  -6   6     5835.28     5735.19     83.99 o 
 -10  -6   6      156.70      185.45     21.63 o 
  -9  -6   6     5147.34     4953.68     76.90 o 
  -8  -6   6     1485.03     1462.48     31.46 o 
  -7  -6   6     3689.51     3674.24     46.71 o 
  -6  -6   6     3191.39     3022.22     36.11 o 
  -5  -6   6      303.13      321.36     10.94 o 
  -4  -6   6     4037.06     4192.31     37.48 o 
  -3  -6   6     2711.76     2721.07     29.16 o 
  -2  -6   6    12502.91    12541.94     92.99 o 
  -1  -6   6    26739.63    27831.12    185.24 o 
   0  -6   6    13281.93    13436.32     90.17 o 
   1  -6   6     8475.45     8668.88     73.12 o 
   2  -6   6      552.02      617.18     11.41 o 
   3  -6   6     7587.91     8390.80     72.71 o 
   4  -6   6     3547.57     3650.96     32.71 o 
   5  -6   6     2465.18     2522.62     25.70 o 
   6  -6   6     4202.12     4274.33     39.36 o 
   7  -6   6    22889.16    23094.28    186.98 o 
   8  -6   6      311.05      329.74     11.81 o 
   9  -6   6     1877.31     1804.53     31.84 o 
  10  -6   6     1400.68     1404.95     47.16 o 
  11  -6   6     6801.88     6823.99     95.90 o 
  12  -6   6      813.91      805.24     55.43 o 
  13  -6   6       69.00       62.25     14.16 o 
  14  -6   6        7.78       16.53     15.19 o 
  15  -6   6     1225.92     1333.78     59.75 o 
 -14  -5   6       42.49       -9.77     24.58 o 
 -13  -5   6      170.62      203.85     25.52 o 
 -12  -5   6     5413.66     5473.72     88.83 o 
 -11  -5   6     1586.34     1562.79     43.82 o 
 -10  -5   6       16.11       33.49     16.85 o 
  -9  -5   6     1145.77     1050.80     28.34 o 
  -8  -5   6     8498.32     8187.46     79.23 o 
  -7  -5   6      378.13      419.19     14.90 o 
  -6  -5   6     2485.75     2406.35     31.87 o 
  -5  -5   6    18243.57    17245.90    124.24 o 
  -4  -5   6      119.99      130.75      6.59 o 
  -3  -5   6    10677.10    10987.23     76.25 o 
  -2  -5   6      173.42      240.99      7.12 o 
  -1  -5   6     2827.26     2780.91     24.71 o 
   0  -5   6    10989.50    11660.15     80.23 o 
   1  -5   6    45359.62    46125.88    372.37 o 
   2  -5   6     5526.24     5540.54     50.96 o 
   3  -5   6     1357.10     1341.82     16.15 o 
   4  -5   6     1108.22     1111.33     15.87 o 
   5  -5   6     3550.76     3624.54     36.62 o 
   6  -5   6     6994.89     7318.97     74.51 o 
   7  -5   6    24546.32    24803.63    211.24 o 
   8  -5   6       34.98       42.61      7.84 o 
   9  -5   6     1484.91     1493.57     40.31 o 
  10  -5   6      418.73      420.30     20.81 o 
  11  -5   6      841.17      832.38     24.26 o 
  12  -5   6      666.73      615.31     22.34 o 
  13  -5   6      671.29      674.97     25.32 o 
  14  -5   6      389.60      388.13     20.53 o 
  15  -5   6        7.36       -5.38     16.10 o 
 -14  -4   6      671.79      605.81     38.32 o 
 -13  -4   6      243.86      279.45     26.93 o 
 -12  -4   6      476.53      463.94     27.75 o 
 -11  -4   6       65.53       52.37     18.88 o 
 -10  -4   6      179.03      214.58     18.62 o 
  -9  -4   6     3039.22     2995.23     50.03 o 
  -8  -4   6     7518.65     7119.17     74.75 o 
  -7  -4   6     2751.72     2705.77     34.46 o 
  -6  -4   6     7190.80     7088.34     66.36 o 
  -5  -4   6      169.19      181.87      8.38 o 
  -4  -4   6    18817.18    18563.03    122.94 o 
  -3  -4   6    41734.47    42453.11    254.56 o 
  -2  -4   6    13790.20    14165.02    101.20 o 
  -1  -4   6      766.64      947.80     11.76 o 
   0  -4   6     1571.52     1497.48     17.59 o 
   1  -4   6     9259.18     9505.42     82.00 o 
   2  -4   6    37814.62    39470.34    311.34 o 
   3  -4   6     1626.51     1665.76     19.37 o 
   4  -4   6     8771.33     8505.82     82.35 o 
   5  -4   6    14809.45    15061.89    147.13 o 
   6  -4   6     2469.69     2592.00     39.53 o 
   7  -4   6     9102.48     8914.42    110.80 o 
   8  -4   6     4148.14     4107.15     71.84 o 
   9  -4   6      287.71      323.28     16.73 o 
  10  -4   6     4540.99     4522.92     61.91 o 
  11  -4   6       29.07       18.88     12.20 o 
  12  -4   6     1874.56     1838.01     38.08 o 
  13  -4   6      243.16      235.24     22.97 o 
  14  -4   6        9.50       21.59     16.71 o 
  15  -4   6     2864.62     2951.47     60.93 o 
 -15  -3   6      650.23      654.02     39.39 o 
 -14  -3   6      266.37      225.64     28.03 o 
 -13  -3   6     1798.10     1795.75     47.17 o 
 -12  -3   6       29.10       44.66     17.16 o 
 -11  -3   6     1852.40     1930.93     42.65 o 
 -10  -3   6      117.19      140.32     16.41 o 
  -9  -3   6     9181.28     9044.47     99.88 o 
  -8  -3   6      567.37      542.73     17.04 o 
  -7  -3   6     2840.88     2726.83     33.72 o 
  -6  -3   6     8160.62     8463.63     75.37 o 
  -5  -3   6     7903.08     7827.14     69.13 o 
  -4  -3   6    41330.24    40155.29    252.14 o 
  -3  -3   6      321.38      250.80      5.97 o 
  -2  -3   6     9832.02    10131.83     77.04 o 
  -1  -3   6     3264.30     3624.46     29.57 o 
   0  -3   6    42882.14    46893.95    339.30 o 
   1  -3   6     6570.54     6652.77     65.17 o 
   2  -3   6     6309.29     6433.05     62.13 o 
   3  -3   6    13233.49    13881.12    126.88 o 
   4  -3   6    13173.24    13637.65    137.83 o 
   5  -3   6     2933.35     2862.73     38.04 o 
   6  -3   6     5471.27     5455.71     56.45 o 
   7  -3   6      299.66      319.63     10.41 o 
   8  -3   6     9264.57     9107.02    113.05 o 
   9  -3   6    14966.25    15063.97    179.48 o 
  10  -3   6     6192.43     6153.94     80.44 o 
  11  -3   6      279.09      268.96     19.32 o 
  12  -3   6      957.39      926.98     33.20 o 
  13  -3   6       75.85       96.51     24.11 o 
  14  -3   6     2704.73     2864.87     56.35 o 
  15  -3   6     2771.55     2782.68     66.27 o 
 -15  -2   6      864.47      941.26     42.66 o 
 -14  -2   6        1.38       29.59     21.34 o 
 -13  -2   6        8.60      -20.16     17.73 o 
 -12  -2   6     2025.06     2182.29     46.35 o 
 -11  -2   6     5148.77     5146.70     72.91 o 
 -10  -2   6    16181.24    15648.03    164.92 o 
  -9  -2   6       56.05       43.08     12.87 o 
  -8  -2   6     4491.43     4593.23     51.99 o 
  -7  -2   6     3913.72     3784.15     43.92 o 
  -6  -2   6     9845.32     9729.42     88.73 o 
  -5  -2   6      930.32      891.07     14.79 o 
  -4  -2   6    13942.21    13546.70    103.59 o 
  -3  -2   6     1043.17      990.28     11.09 o 
  -2  -2   6    11121.27    12488.32     95.69 o 
  -1  -2   6      175.48      189.68      7.93 o 
   0  -2   6     4693.55     4442.42     39.38 o 
   1  -2   6    30265.41    32187.73    332.57 o 
   2  -2   6    13212.98    14353.47    123.82 o 
   3  -2   6      889.81     1072.58     24.52 o 
   4  -2   6     2581.81     2692.66     37.76 o 
   5  -2   6    12907.14    12738.73    139.32 o 
   6  -2   6     4657.13     4649.84     49.59 o 
   7  -2   6     2313.18     2075.65     31.56 o 
   8  -2   6     2930.70     2898.80     47.07 o 
   9  -2   6     8565.69     8468.65    102.61 o 
  10  -2   6      850.10      855.00     26.48 o 
  11  -2   6      135.85      110.38     16.63 o 
  12  -2   6      698.30      697.18     30.64 o 
  13  -2   6     2417.65     2473.68     51.28 o 
  14  -2   6     2222.73     2266.58     52.01 o 
  15  -2   6      114.01       53.52     24.09 o 
 -15  -1   6      749.21      869.01     42.67 o 
 -14  -1   6     1787.10     1832.28     49.15 o 
 -13  -1   6      104.34      175.65     21.31 o 
 -12  -1   6       33.01       36.20     16.78 o 
 -11  -1   6     2989.46     2934.38     54.43 o 
 -10  -1   6    26767.98    26353.53    257.83 o 
  -9  -1   6      345.41      338.33     15.82 o 
  -8  -1   6       22.79       35.69      9.06 o 
  -7  -1   6     5185.35     4909.42     49.23 o 
  -6  -1   6     4632.04     4343.58     40.68 o 
  -5  -1   6     6252.63     5971.70     50.01 o 
  -4  -1   6        7.81       37.15      9.78 o 
  -3  -1   6     5441.56     5550.57     38.16 o 
  -2  -1   6    11793.85    12907.22    102.60 o 
  -1  -1   6     4402.67     4955.53     37.98 o 
   0  -1   6     2418.99     2714.83     27.23 o 
   1  -1   6    52614.12    54147.04    531.52 o 
   2  -1   6    43980.98    45590.04    511.97 o 
   3  -1   6     9994.64    10609.80    127.81 o 
   4  -1   6     8443.57     8981.60    100.70 o 
   5  -1   6     4765.55     4747.67     51.94 o 
   6  -1   6      191.39      176.15      9.37 o 
   7  -1   6      138.48      209.00     13.76 o 
   8  -1   6    21703.01    21231.37    226.07 o 
   9  -1   6     1289.21     1185.00     61.62 o 
  10  -1   6     3017.82     2816.01     53.68 o 
  11  -1   6     2222.71     2262.99     51.01 o 
  12  -1   6      444.79      379.89     25.21 o 
  13  -1   6     1423.98     1488.66     42.08 o 
  14  -1   6      228.25      225.92     24.74 o 
  15  -1   6       11.55      -10.03     23.19 o 
 -16   0   6      516.91      474.34     39.71 o 
 -15   0   6     1049.82      995.87     47.62 o 
 -14   0   6     3599.79     3737.20     68.69 o 
 -13   0   6      368.07      387.84     25.06 o 
 -12   0   6     1996.59     2117.61     46.43 o 
 -11   0   6     4212.83     4114.52     65.16 o 
 -10   0   6      454.88      518.98     21.88 o 
  -9   0   6      166.67      174.36     13.29 o 
  -8   0   6      460.14      410.44     13.31 o 
  -7   0   6     2020.47     2021.51     26.39 o 
  -6   0   6     4005.81     4137.43     40.02 o 
  -5   0   6     1867.39     1973.53     20.83 o 
  -4   0   6      348.27      332.33      7.88 o 
  -3   0   6      403.49      483.19      9.31 o 
  -2   0   6    13522.62    13632.61    112.54 o 
  -1   0   6     6389.84     6731.11     54.55 o 
   0   0   6       25.66       24.80      4.63 o 
   1   0   6    12694.89    12337.80    124.32 o 
   2   0   6    20642.74    22285.26    222.41 o 
   3   0   6    19444.30    20051.12    216.20 o 
   4   0   6    24632.15    24545.71    272.08 o 
   5   0   6      340.22      380.06     16.26 o 
   6   0   6     3551.72     3496.16     45.74 o 
   7   0   6     2582.54     2377.43     40.75 o 
   8   0   6    11604.15    11482.67    133.20 o 
   9   0   6       99.24       69.69     13.20 o 
  10   0   6      638.44      719.42     43.55 o 
  11   0   6      169.15      132.24     21.90 o 
  12   0   6     1885.41     1852.77     48.71 o 
  13   0   6      132.14      134.34     21.74 o 
  14   0   6     1112.49     1135.85     43.16 o 
 -16   1   6      929.90      941.48     48.64 o 
 -15   1   6     3646.93     3756.81     98.59 o 
 -14   1   6     1699.55     1667.74     45.23 o 
 -13   1   6      217.15      197.98     20.52 o 
 -12   1   6     2038.30     2057.45     44.43 o 
 -11   1   6     2691.25     2673.22     48.74 o 
 -10   1   6       73.10       80.39     13.32 o 
  -9   1   6       23.93       40.71      9.77 o 
  -8   1   6      169.18      163.94     11.85 o 
  -7   1   6     1016.98      943.58     19.26 o 
  -6   1   6       12.41       19.52      5.95 o 
  -5   1   6    28371.96    29195.75    219.27 o 
  -4   1   6     2923.78     2773.20     30.02 o 
  -3   1   6    12852.37    13893.73    116.48 o 
  -2   1   6   102642.13   105025.45    811.94 o 
  -1   1   6    13811.75    14438.80    140.45 o 
   0   1   6       39.85       58.99      4.36 o 
   1   1   6       94.57       76.23      9.63 o 
   2   1   6    11205.08    11607.25    118.11 o 
   3   1   6    18101.32    19290.37    190.40 o 
   4   1   6     7060.70     7038.78     67.18 o 
   5   1   6     1077.93     1223.22     24.99 o 
   6   1   6    10974.78    10734.96    104.62 o 
   7   1   6       64.35       75.53      9.46 o 
   8   1   6       20.26       11.79      8.09 o 
   9   1   6      213.82      207.43     15.35 o 
  10   1   6     3025.59     3058.08     59.26 o 
  11   1   6     5780.84     5641.85     91.15 o 
  12   1   6      450.27      438.11     29.14 o 
  13   1   6     1206.69     1320.89     45.40 o 
  14   1   6      107.02       87.05     36.44 o 
 -16   2   6       71.31       47.46     31.34 o 
 -15   2   6        6.42       -1.46     21.77 o 
 -14   2   6        0.78       17.77     19.89 o 
 -13   2   6     1480.13     1460.18     47.86 o 
 -12   2   6      457.10      465.79     22.72 o 
 -11   2   6      593.51      622.28     27.93 o 
 -10   2   6       14.35       26.15     10.85 o 
  -9   2   6     4171.48     4436.56     57.97 o 
  -8   2   6    16130.87    15973.03    152.69 o 
  -7   2   6     1773.02     1682.67     24.93 o 
  -6   2   6     3893.64     4294.12     45.21 o 
  -5   2   6     1640.32     1642.42     22.12 o 
  -4   2   6     6684.51     6528.55     59.95 o 
  -3   2   6    12758.92    13300.19    124.96 o 
  -2   2   6    29261.61    29733.39    241.28 o 
  -1   2   6     8247.94     8123.86     75.48 o 
   0   2   6       13.97       33.02      5.00 o 
   1   2   6    11164.12    11609.98     92.30 o 
   2   2   6    25631.18    25127.69    198.98 o 
   3   2   6     2508.49     2740.93     35.40 o 
   4   2   6     2416.48     2622.98     32.10 o 
   5   2   6     2349.97     2102.72     29.40 o 
   6   2   6      547.03      489.55     15.73 o 
   7   2   6     2971.86     2768.62     38.54 o 
   8   2   6     7481.62     7155.41     78.37 o 
   9   2   6      965.11      925.67     40.12 o 
  10   2   6     2817.58     2839.23     56.17 o 
  11   2   6     4067.34     4037.75    103.34 o 
  12   2   6       14.32       40.44     17.25 o 
  13   2   6      907.67      880.19     39.59 o 
  14   2   6      546.10      534.77     41.55 o 
 -16   3   6      274.34      319.50     31.98 o 
 -15   3   6      847.42      965.82     54.52 o 
 -14   3   6      526.88      534.40     34.13 o 
 -13   3   6      664.63      677.56     31.38 o 
 -12   3   6      128.43      154.36     21.66 o 
 -11   3   6      478.96      496.31     20.72 o 
 -10   3   6     6532.09     6274.87     76.10 o 
  -9   3   6    14677.91    15076.25    146.58 o 
  -8   3   6    25905.38    26118.66    225.59 o 
  -7   3   6     8653.63     8391.74     81.22 o 
  -6   3   6     5445.20     5260.29     55.50 o 
  -5   3   6     3297.23     3500.62     37.05 o 
  -4   3   6      129.59      206.94      7.38 o 
  -3   3   6     9279.33     8831.79     84.84 o 
  -2   3   6      296.37      187.70      6.27 o 
  -1   3   6      817.35      613.47     10.88 o 
   0   3   6     1429.52     1170.06     17.06 o 
   1   3   6     2220.96     1853.96     22.00 o 
   2   3   6     1561.37     1638.07     19.47 o 
   3   3   6    24171.40    23523.67    212.51 o 
   4   3   6     9327.20     9261.06     86.67 o 
   5   3   6      877.36      877.88     20.41 o 
   6   3   6    18814.54    18481.11    172.82 o 
   7   3   6      545.09      468.34     16.87 o 
   8   3   6      546.90      572.96     21.47 o 
   9   3   6     3457.64     3176.89     53.84 o 
  10   3   6     7257.90     7076.91     95.52 o 
  11   3   6      875.65      857.01     36.69 o 
  12   3   6      562.54      520.55     33.04 o 
  13   3   6      165.97      127.28     28.19 o 
  14   3   6      969.08      931.12     60.20 o 
 -16   4   6     1320.42     1327.70     80.64 o 
 -15   4   6      314.05      265.56     26.47 o 
 -14   4   6       49.90        9.84     18.21 o 
 -13   4   6     6833.49     6663.34    107.24 o 
 -12   4   6      118.74      142.07     18.55 o 
 -11   4   6     5629.28     5492.58     80.41 o 
 -10   4   6        0.60        8.54     10.66 o 
  -9   4   6    24067.77    23890.46    220.82 o 
  -8   4   6     4577.90     4618.50     51.85 o 
  -7   4   6      300.88      312.96     10.11 o 
  -6   4   6      259.51      330.85     10.55 o 
  -5   4   6      656.46      717.51     19.26 o 
  -4   4   6     1561.20     1727.93     23.60 o 
  -3   4   6    12229.77    13348.30    135.25 o 
  -2   4   6     1011.70     1329.99     23.71 o 
  -1   4   6      263.27      263.91      7.51 o 
   0   4   6     3469.76     3884.03     53.88 o 
   1   4   6       58.04       21.35      9.55 o 
   2   4   6      400.48      348.50     10.05 o 
   3   4   6    39277.91    38831.97    312.26 o 
   4   4   6     5544.53     5649.84     62.15 o 
   5   4   6      353.49      290.75     11.14 o 
   6   4   6    10523.32     9973.98    110.85 o 
   7   4   6      760.01      643.03     22.97 o 
   8   4   6     2862.49     2785.08     57.57 o 
   9   4   6     7408.23     6870.61    105.29 o 
  10   4   6     8309.41     8407.86    142.45 o 
  11   4   6     2304.51     2186.95     56.90 o 
  12   4   6      358.88      352.35     30.93 o 
  13   4   6      165.15      134.35     34.19 o 
 -16   5   6     2725.32     2938.64    111.75 o 
 -15   5   6     1258.84     1250.34     47.14 o 
 -14   5   6      306.81      329.50     25.03 o 
 -13   5   6     9978.17     9866.91    144.27 o 
 -12   5   6      768.72      692.77     29.91 o 
 -11   5   6       94.35      116.84     15.95 o 
 -10   5   6      220.38      218.96     16.68 o 
  -9   5   6     1709.59     1658.35     31.13 o 
  -8   5   6     4310.58     4168.42     55.99 o 
  -7   5   6       22.46       32.58      6.71 o 
  -6   5   6     1684.62     1632.57     27.83 o 
  -5   5   6     1924.89     1773.68     32.30 o 
  -4   5   6      298.27      437.00     15.65 o 
  -3   5   6     7824.67     7857.30     76.10 o 
  -2   5   6    24449.21    25840.36    204.87 o 
  -1   5   6     1319.97     1225.55     16.90 o 
   0   5   6    29779.50    28692.45    258.00 o 
   1   5   6      196.95      175.96     10.63 o 
   2   5   6     3451.46     3542.07     36.94 o 
   3   5   6    10582.32    10168.21     86.76 o 
   4   5   6     3728.27     3423.52     40.67 o 
   5   5   6    18672.95    18402.71    233.38 o 
   6   5   6       17.98       30.12     11.38 o 
   7   5   6       17.00        9.70     13.37 o 
   8   5   6      407.77      368.83     25.63 o 
   9   5   6     4905.77     4485.80     81.31 o 
  10   5   6      106.66       97.12     22.47 o 
  11   5   6       45.01       44.39     22.94 o 
  12   5   6      323.30      308.69     34.54 o 
  13   5   6      389.26      471.47     50.58 o 
 -16   6   6       53.61       61.44     23.83 o 
 -15   6   6     1924.14     2104.07     53.69 o 
 -14   6   6     1171.18     1195.69     40.19 o 
 -13   6   6     1656.25     1661.08     44.15 o 
 -12   6   6     1538.65     1609.28     54.39 o 
 -11   6   6      109.65      117.59     16.21 o 
 -10   6   6     1111.62     1163.14     32.41 o 
  -9   6   6       35.96       49.55     13.28 o 
  -8   6   6      166.77      178.69     12.76 o 
  -7   6   6      511.82      562.30     19.72 o 
  -6   6   6      254.76      250.75     19.69 o 
  -5   6   6        9.01       17.24      7.48 o 
  -4   6   6      180.17      187.81      8.67 o 
  -3   6   6    23154.26    22574.44    223.33 o 
  -2   6   6     7219.96     7208.90     84.04 o 
  -1   6   6    14132.14    13784.18    119.91 o 
   0   6   6    29597.48    29521.34    241.73 o 
   1   6   6      830.26      910.68     22.36 o 
   2   6   6     6930.94     7034.81     68.25 o 
   3   6   6     4249.18     4090.28     45.25 o 
   4   6   6       16.50       16.05      7.31 o 
   5   6   6     4835.50     4562.91     62.75 o 
   6   6   6      169.99      149.68     14.89 o 
   7   6   6      100.47      121.51     15.35 o 
   8   6   6      522.60      501.43     29.44 o 
   9   6   6       26.97       39.88     20.61 o 
  10   6   6      180.37      173.37     26.32 o 
  11   6   6     2645.56     2617.88     65.81 o 
  12   6   6      775.39      712.00     49.17 o 
 -16   7   6      163.93      167.52     32.09 o 
 -15   7   6      180.98      198.17     23.26 o 
 -14   7   6      114.91       97.25     28.68 o 
 -13   7   6      253.93      250.46     29.35 o 
 -12   7   6      183.95      180.74     19.15 o 
 -11   7   6      355.95      348.23     20.97 o 
 -10   7   6      305.97      296.82     19.49 o 
  -9   7   6     2913.50     2943.84     53.47 o 
  -8   7   6     9817.10     9848.11    120.65 o 
  -7   7   6     7800.90     7641.84    104.08 o 
  -6   7   6     3422.47     3174.02     53.69 o 
  -5   7   6    14834.17    14749.00    163.29 o 
  -4   7   6       84.02       92.19      8.86 o 
  -3   7   6      474.35      548.18     18.80 o 
  -2   7   6     9374.20     9087.08     98.23 o 
  -1   7   6    27843.11    26741.56    211.26 o 
   0   7   6     3797.94     3596.94     38.49 o 
   1   7   6     1166.61     1154.00     20.87 o 
   2   7   6     1848.47     1640.41     25.66 o 
   3   7   6    24282.64    23413.45    206.85 o 
   4   7   6        9.93       -2.42      8.55 o 
   5   7   6     3995.15     3697.51     56.37 o 
   6   7   6      113.65       74.75     18.00 o 
   7   7   6      871.22      804.28     37.81 o 
   8   7   6      673.45      673.74     48.84 o 
   9   7   6     1004.59     1045.57     42.03 o 
  10   7   6      283.21      309.55     30.62 o 
  11   7   6     2620.36     2649.99     68.96 o 
  12   7   6     2189.47     2328.25     82.68 o 
 -16   8   6        7.09       25.84     38.54 o 
 -15   8   6      542.95      535.12     41.45 o 
 -14   8   6      424.84      424.41     42.97 o 
 -13   8   6       24.68       33.40     17.20 o 
 -12   8   6       59.79       44.32     17.83 o 
 -11   8   6      359.62      421.81     33.72 o 
 -10   8   6      786.11      750.54     31.90 o 
  -9   8   6        5.95      -11.07     13.91 o 
  -8   8   6    12689.75    13200.52    167.09 o 
  -7   8   6    17874.23    18301.09    220.72 o 
  -6   8   6        8.70       12.26      7.05 o 
  -5   8   6     4595.17     4406.27     55.77 o 
  -4   8   6      651.12      678.93     19.10 o 
  -3   8   6     1141.35     1184.20     24.59 o 
  -2   8   6    10223.03    10164.52    152.06 o 
  -1   8   6    18294.31    18282.69    142.04 o 
   0   8   6     1291.84     1337.47     22.83 o 
   1   8   6      615.82      554.48     14.74 o 
   2   8   6     1147.46     1220.08     23.22 o 
   3   8   6       43.80       65.71     10.43 o 
   4   8   6     7880.68     7888.52     82.98 o 
   5   8   6     7531.17     7316.33     92.02 o 
   6   8   6     1547.23     1510.23     69.67 o 
   7   8   6      516.74      515.20     26.19 o 
   8   8   6     1656.29     1601.04     43.99 o 
   9   8   6        3.36       25.16     23.00 o 
  10   8   6     4831.90     4902.59     95.20 o 
  11   8   6     3261.74     3216.82     99.35 o 
 -15   9   6      220.52      230.10     25.87 o 
 -14   9   6     2035.00     1958.86     53.97 o 
 -13   9   6       14.95        9.91     18.49 o 
 -12   9   6     3489.25     3423.34     84.31 o 
 -11   9   6     9776.37     9554.43    157.09 o 
 -10   9   6     1991.86     1905.71     66.23 o 
  -9   9   6      704.44      777.35     70.60 o 
  -8   9   6     2478.72     2365.34     48.40 o 
  -7   9   6     3540.58     3534.08     61.39 o 
  -6   9   6     2108.76     2040.19     55.51 o 
  -5   9   6      548.89      573.11     18.36 o 
  -4   9   6      346.58      310.37     14.59 o 
  -3   9   6     3467.90     3252.10     47.18 o 
  -2   9   6     8476.57     8223.52     85.23 o 
  -1   9   6      835.18      756.55     17.46 o 
   0   9   6     7912.57     7756.88     79.95 o 
   1   9   6     3531.34     3461.52     45.30 o 
   2   9   6        3.25       38.32     10.96 o 
   3   9   6      816.24      909.87     29.86 o 
   4   9   6     4808.00     4682.40     68.24 o 
   5   9   6     4770.16     4705.35    119.34 o 
   6   9   6      212.84      204.75     22.67 o 
   7   9   6     1532.02     1448.08     42.43 o 
   8   9   6      684.60      665.10     32.12 o 
   9   9   6        7.85       40.01     22.30 o 
  10   9   6     1781.31     1900.18     60.77 o 
  11   9   6     3760.37     3977.82    222.62 o 
 -15  10   6     1383.10     1481.18     90.68 o 
 -14  10   6     2352.92     2489.41     63.32 o 
 -13  10   6       13.52        1.79     27.46 o 
 -12  10   6     4630.41     4681.57     93.55 o 
 -11  10   6     6780.99     6585.75    119.19 o 
 -10  10   6     2798.18     2531.44     62.71 o 
  -9  10   6     2215.52     2183.07     74.67 o 
  -8  10   6      549.19      517.69     53.62 o 
  -7  10   6     1024.14     1086.25     29.79 o 
  -6  10   6      837.39      825.62     27.25 o 
  -5  10   6      585.02      510.43     20.26 o 
  -4  10   6        6.14        5.19      9.57 o 
  -3  10   6     1565.42     1582.73     32.59 o 
  -2  10   6     6570.13     6337.12     79.10 o 
  -1  10   6       62.59       61.66     10.71 o 
   0  10   6    10362.92    10876.06    100.91 o 
   1  10   6    18882.44    18749.40    184.72 o 
   2  10   6      436.70      450.59     31.70 o 
   3  10   6      683.43      697.64     27.51 o 
   4  10   6     6039.16     6148.46    103.28 o 
   5  10   6      530.45      449.79     26.47 o 
   6  10   6      546.41      572.80     41.61 o 
   7  10   6     3614.54     3471.99     93.34 o 
   8  10   6       43.68       36.65     28.02 o 
   9  10   6       56.88       32.52     23.15 o 
  10  10   6       67.56       95.00     31.18 o 
 -15  11   6      269.61      260.21     30.08 o 
 -14  11   6       57.18       57.12     31.13 o 
 -13  11   6       82.86       76.94     24.07 o 
 -12  11   6      988.86      982.15     42.45 o 
 -11  11   6      185.35      214.29     25.39 o 
 -10  11   6     2147.87     2251.89     60.85 o 
  -9  11   6      107.58      112.79     21.00 o 
  -8  11   6     2804.16     2736.41     53.65 o 
  -7  11   6     1190.11     1080.49     33.30 o 
  -6  11   6    12989.34    12593.25    171.94 o 
  -5  11   6      251.32      282.86     20.03 o 
  -4  11   6      258.21      279.20     18.04 o 
  -3  11   6     1585.41     1690.10     37.50 o 
  -2  11   6    13216.86    13422.77    146.72 o 
  -1  11   6        5.86       18.18     10.72 o 
   0  11   6     5796.20     5660.93     70.96 o 
   1  11   6    12080.41    12406.86    145.26 o 
   2  11   6        3.06        6.34     16.61 o 
   3  11   6     3032.09     2952.84     65.57 o 
   4  11   6     1089.95     1104.22     56.54 o 
   5  11   6      253.59      193.39     23.57 o 
   6  11   6      931.79      863.16     43.16 o 
   7  11   6      495.90      513.07     37.73 o 
   8  11   6      210.51      244.25     40.37 o 
   9  11   6        3.69      -46.89     36.27 o 
 -14  12   6      227.23      259.46     43.83 o 
 -13  12   6       41.01       -1.83     24.82 o 
 -12  12   6      333.28      283.79     31.63 o 
 -11  12   6      467.82      497.43     32.98 o 
 -10  12   6      597.93      627.61     35.74 o 
  -9  12   6       10.32       23.24     20.09 o 
  -8  12   6      323.11      372.89     28.84 o 
  -7  12   6     2618.76     2615.37     56.25 o 
  -6  12   6    15577.47    14981.08    202.72 o 
  -5  12   6     3509.17     3505.55     69.27 o 
  -4  12   6     2120.69     2058.04     46.76 o 
  -3  12   6       17.10       -2.18     13.57 o 
  -2  12   6       52.75       54.52     17.43 o 
  -1  12   6     1809.36     1752.23     65.47 o 
   0  12   6     3996.07     4028.64     92.00 o 
   1  12   6      545.37      531.91     37.40 o 
   2  12   6      540.25      535.32     38.01 o 
   3  12   6       46.36       54.37     21.51 o 
   4  12   6        8.19       13.05     21.11 o 
   5  12   6      597.33      564.45     44.20 o 
   6  12   6      831.11      850.95     68.04 o 
   7  12   6      857.80      957.46     77.37 o 
   8  12   6      855.30      888.98     58.37 o 
 -14  13   6       32.50       59.78     27.23 o 
 -13  13   6        5.56        4.96     26.06 o 
 -12  13   6     1308.24     1426.51    105.87 o 
 -11  13   6     2879.52     3067.93     87.16 o 
 -10  13   6      324.10      293.61     33.52 o 
  -9  13   6      535.25      456.39     28.57 o 
  -8  13   6     1476.69     1383.52     47.83 o 
  -7  13   6     7996.27     7692.10    120.55 o 
  -6  13   6     5001.44     4723.31    100.22 o 
  -5  13   6     3934.71     3699.39     74.24 o 
  -4  13   6     2265.19     2207.23     73.48 o 
  -3  13   6      616.16      631.30     29.04 o 
  -2  13   6     1027.95     1041.76     36.15 o 
  -1  13   6      117.07      112.69     20.02 o 
   0  13   6     3793.28     3972.01     74.39 o 
   1  13   6      307.26      274.80     24.59 o 
   2  13   6     2129.53     2114.27     63.12 o 
   3  13   6      700.03      729.33     40.71 o 
   4  13   6     1467.04     1414.71     54.19 o 
   5  13   6        3.77       10.44     28.75 o 
   6  13   6     5926.35     6099.14    154.11 o 
   7  13   6     1123.12     1276.92     55.87 o 
 -13  14   6     2331.63     2365.81    110.86 o 
 -12  14   6      186.64      167.48     33.48 o 
 -11  14   6      377.98      373.93     39.05 o 
 -10  14   6     5342.98     5060.98    124.66 o 
  -9  14   6      520.93      481.55     31.97 o 
  -8  14   6      667.43      625.21     35.60 o 
  -7  14   6       58.69       11.80     22.79 o 
  -6  14   6     1472.22     1573.66     54.37 o 
  -5  14   6      956.61     1034.25     48.96 o 
  -4  14   6       49.74       39.47     20.34 o 
  -3  14   6       17.87        8.84     18.65 o 
  -2  14   6       49.98       56.45     19.78 o 
  -1  14   6      469.32      457.11     37.69 o 
   0  14   6      957.45      983.63     52.85 o 
   1  14   6      989.92      982.29     38.71 o 
   2  14   6     4910.54     5261.15    109.95 o 
   3  14   6      296.20      373.06     52.33 o 
   4  14   6       26.54       20.28     45.02 o 
   5  14   6       33.22       31.17     51.86 o 
   6  14   6     1676.33     1886.28     75.04 o 
 -12  15   6       28.49       -8.37     29.24 o 
 -11  15   6       45.66       44.03     32.42 o 
 -10  15   6     1767.86     1712.53     56.06 o 
  -9  15   6     2158.49     2097.94     62.47 o 
  -8  15   6     4719.44     4768.22    123.80 o 
  -7  15   6        6.32      -23.09     23.34 o 
  -6  15   6        0.78       -3.99     23.50 o 
  -5  15   6      828.78      877.90     44.03 o 
  -4  15   6      256.43      184.33     29.99 o 
  -3  15   6      835.68      797.44     37.81 o 
  -2  15   6       18.22       -2.35     22.10 o 
  -1  15   6     2037.36     2143.87     82.49 o 
   0  15   6     4611.53     4886.73    128.09 o 
   1  15   6      893.79      876.74     79.49 o 
   2  15   6     2555.20     2672.11     82.75 o 
   3  15   6      859.51      986.61     56.73 o 
   4  15   6       19.75       20.40     38.28 o 
   5  15   6     1680.86     1742.33    105.70 o 
 -11  16   6      745.91      700.44     56.40 o 
 -10  16   6       11.19      -10.21     24.78 o 
  -9  16   6     1010.86     1059.92     48.75 o 
  -8  16   6      202.17      199.20     31.73 o 
  -7  16   6        1.33      -15.55     25.89 o 
  -6  16   6      161.38      186.65     31.42 o 
  -5  16   6     3864.77     3978.38     95.74 o 
  -4  16   6     1808.60     1846.86     67.05 o 
  -3  16   6     1295.81     1215.64     56.92 o 
  -2  16   6     2764.77     2857.49     98.08 o 
  -1  16   6      573.77      596.41     72.15 o 
   0  16   6      586.32      568.39     63.60 o 
   1  16   6      892.50      890.58     82.36 o 
   2  16   6      381.60      389.08     63.65 o 
   3  16   6      447.80      470.14     42.29 o 
   4  16   6       14.56      -28.08     31.25 o 
 -10  17   6       10.38       -6.43     28.39 o 
  -9  17   6      948.22      965.81     48.75 o 
  -8  17   6       37.87       16.71     29.60 o 
  -7  17   6      216.86      202.31     34.13 o 
  -6  17   6        9.80      -24.92     28.65 o 
  -5  17   6     7267.03     7465.99    163.98 o 
  -4  17   6     2223.62     2340.99     67.02 o 
  -3  17   6       44.27       40.87     28.42 o 
  -2  17   6      722.33      714.12     57.04 o 
  -1  17   6        8.23       18.16     48.01 o 
   0  17   6     1046.09      802.80     82.64 o 
   1  17   6     1246.65     1378.73    103.58 o 
   2  17   6      765.88      776.07     77.60 o 
  -7  18   6      141.63      111.81     35.60 o 
  -6  18   6      846.53      851.56     51.01 o 
  -5  18   6      596.64      579.74     47.48 o 
  -4  18   6        6.14       -4.14     28.68 o 
  -3  18   6        3.11       -0.08     40.47 o 
  -2  18   6       38.13       88.20     42.24 o 
  -1  18   6        7.80       20.20     57.13 o 
   2 -19   7      732.40      721.73     57.63 o 
   3 -19   7      331.20      270.00     46.19 o 
   4 -19   7     2518.13     2656.59     84.93 o 
  -2 -18   7     1168.93     1143.86     72.40 o 
  -1 -18   7      169.68      146.58     45.43 o 
   0 -18   7       17.19      -31.96     30.46 o 
   1 -18   7     1964.27     1993.45     85.20 o 
   2 -18   7     3997.40     4288.90    105.46 o 
   3 -18   7      882.38      820.38     51.02 o 
   4 -18   7      558.04      586.79     44.72 o 
   5 -18   7       39.11      -11.56     29.67 o 
   6 -18   7     2456.18     2424.66     75.48 o 
   7 -18   7       18.10       -0.19     29.71 o 
   8 -18   7       82.56      128.49     31.71 o 
  -4 -17   7       11.92      -25.70     37.90 o 
  -3 -17   7     1788.31     1820.55     87.90 o 
  -2 -17   7      371.27      331.02     50.60 o 
  -1 -17   7     2580.83     2835.85     83.00 o 
   0 -17   7     1544.27     1379.11     59.21 o 
   1 -17   7       10.63       15.50     24.74 o 
   2 -17   7     6332.80     6849.69    152.24 o 
   3 -17   7        2.75      -16.68     28.08 o 
   4 -17   7     1491.72     1412.48     59.24 o 
   5 -17   7      492.67      409.90     38.19 o 
   6 -17   7      821.07      778.95     48.37 o 
   7 -17   7       50.36       69.59     28.71 o 
   8 -17   7       18.64       14.26     26.13 o 
   9 -17   7      931.28      971.17     57.52 o 
  -5 -16   7      774.45      831.11     45.49 o 
  -4 -16   7      714.21      629.14     46.81 o 
  -3 -16   7     1963.68     2007.99    157.29 o 
  -2 -16   7      137.97       85.59     39.23 o 
  -1 -16   7      995.59     1152.17     54.36 o 
   0 -16   7     2066.48     2188.23     96.91 o 
   1 -16   7       78.86       53.42     21.81 o 
   2 -16   7      379.80      404.81     28.25 o 
   3 -16   7     2261.15     2376.96     62.88 o 
   4 -16   7     1039.09      959.63     73.47 o 
   5 -16   7     4141.59     4268.33    143.82 o 
   6 -16   7       30.96       16.11     24.91 o 
   7 -16   7      665.06      648.96     38.76 o 
   8 -16   7      130.25       62.04     29.54 o 
   9 -16   7     1890.19     1973.48     75.74 o 
  10 -16   7     4452.70     4280.24    113.98 o 
  11 -16   7      290.76      346.23     39.36 o 
  -7 -15   7      141.48       98.07     49.23 o 
  -6 -15   7       18.53       14.47     25.72 o 
  -5 -15   7     1964.58     2100.21     67.55 o 
  -4 -15   7     2524.50     2565.29     72.75 o 
  -3 -15   7       10.10       14.79     24.36 o 
  -2 -15   7      487.85      479.95     37.70 o 
  -1 -15   7       24.12      -24.29     24.44 o 
   0 -15   7      237.50      254.68     24.32 o 
   1 -15   7      367.35      347.18     26.70 o 
   2 -15   7      147.94      175.05     25.87 o 
   3 -15   7     5462.20     5513.92     98.46 o 
   4 -15   7       52.70       26.29     20.74 o 
   5 -15   7        0.46        8.48     20.42 o 
   6 -15   7      170.68      160.54     46.92 o 
   7 -15   7     4648.65     4539.62     92.80 o 
   8 -15   7      340.95      345.48     38.19 o 
   9 -15   7      264.50      204.76     36.54 o 
  10 -15   7     2089.44     2150.27    105.58 o 
  11 -15   7      190.20      181.77     31.71 o 
  -8 -14   7      289.83      203.91     40.82 o 
  -7 -14   7      747.53      704.68     50.64 o 
  -6 -14   7      141.80      120.13     27.23 o 
  -5 -14   7     1922.32     2016.35     58.08 o 
  -4 -14   7     1835.37     1865.56     54.99 o 
  -3 -14   7     5367.58     5496.54     97.75 o 
  -2 -14   7       28.12       13.33     21.12 o 
  -1 -14   7       14.17        8.35     22.88 o 
   0 -14   7     3704.09     3795.24     69.40 o 
   1 -14   7      851.49      935.82     34.68 o 
   2 -14   7     1360.78     1260.06     45.02 o 
   3 -14   7     7380.53     7600.14    164.50 o 
   4 -14   7     2576.17     2338.04     57.01 o 
   5 -14   7     4717.36     4614.13     85.01 o 
   6 -14   7      429.28      442.89     47.39 o 
   7 -14   7       65.79       74.47     19.08 o 
   8 -14   7     1059.15     1060.95     54.80 o 
   9 -14   7      204.66      158.07     31.14 o 
  10 -14   7      118.91      149.21     28.72 o 
  11 -14   7      255.23      235.26     30.73 o 
  12 -14   7      220.19      201.29     28.52 o 
  -9 -13   7      335.19      257.40     42.29 o 
  -8 -13   7      494.86      442.77     89.28 o 
  -7 -13   7     2303.94     2264.12     77.28 o 
  -6 -13   7       90.28       -5.72     22.21 o 
  -5 -13   7      235.40      256.04     27.55 o 
  -4 -13   7        0.15      -11.69     19.94 o 
  -3 -13   7     3208.19     3090.69    141.08 o 
  -2 -13   7       20.14        6.98     15.59 o 
  -1 -13   7     1872.94     1817.97     43.19 o 
   0 -13   7      279.33      317.98     21.56 o 
   1 -13   7     6436.41     6447.74     94.64 o 
   2 -13   7     1909.06     1849.74     46.01 o 
   3 -13   7     4431.26     4368.37     79.71 o 
   4 -13   7     1184.17     1102.07     38.79 o 
   5 -13   7     1396.89     1387.71     42.81 o 
   6 -13   7      680.71      626.14     44.13 o 
   7 -13   7     1728.42     1667.69     51.66 o 
   8 -13   7      827.49      849.00     38.53 o 
   9 -13   7      120.25      116.37     42.59 o 
  10 -13   7      188.21      159.27     40.51 o 
  11 -13   7      848.28      918.68     39.72 o 
  12 -13   7       37.60       49.92     21.94 o 
  13 -13   7      438.49      407.21     27.86 o 
 -10 -12   7       20.36       40.80     29.87 o 
  -9 -12   7     1246.79     1264.85     53.89 o 
  -8 -12   7     2177.65     2135.47     65.14 o 
  -7 -12   7     3942.50     3841.85    101.59 o 
  -6 -12   7     4338.80     4416.39     86.93 o 
  -5 -12   7      107.48       71.63     21.97 o 
  -4 -12   7     4150.11     4042.31     79.42 o 
  -3 -12   7      198.58      188.42     19.53 o 
  -2 -12   7     1304.49     1256.16     38.00 o 
  -1 -12   7    14485.61    14320.19    140.25 o 
   0 -12   7     1461.43     1404.08     35.48 o 
   1 -12   7     1296.40     1286.02     31.26 o 
   2 -12   7     5734.84     5571.86     76.96 o 
   3 -12   7     4085.68     4097.60     65.76 o 
   4 -12   7      849.99      728.45     29.25 o 
   5 -12   7     2755.29     2865.40     55.93 o 
   6 -12   7     2137.80     2104.04     91.54 o 
   7 -12   7     2304.90     2326.95     58.55 o 
   8 -12   7      542.33      515.15     39.08 o 
   9 -12   7       55.76       36.62     17.44 o 
  10 -12   7     1953.55     2004.89     71.10 o 
  11 -12   7     5377.39     5661.44    131.42 o 
  12 -12   7      432.38      407.20     25.33 o 
  13 -12   7      360.91      352.48     23.61 o 
 -11 -11   7      273.09      174.86     34.59 o 
 -10 -11   7      288.87      274.75     44.49 o 
  -9 -11   7      145.75      130.55     30.43 o 
  -8 -11   7     2717.22     2671.70     71.11 o 
  -7 -11   7     5322.91     5238.60    100.75 o 
  -6 -11   7       76.69       61.21     18.40 o 
  -5 -11   7      587.27      512.98     32.46 o 
  -4 -11   7     6500.82     6490.65    107.67 o 
  -3 -11   7     2482.03     2526.32     44.44 o 
  -2 -11   7        4.01      -16.45     15.68 o 
  -1 -11   7     3565.74     3456.69     45.14 o 
   0 -11   7        1.06        4.81     10.22 o 
   1 -11   7      337.18      303.05     15.31 o 
   2 -11   7      242.44      208.64     16.02 o 
   3 -11   7     1667.49     1589.10     36.14 o 
   4 -11   7        5.62       36.20     12.73 o 
   5 -11   7     9136.55     9371.93    115.98 o 
   6 -11   7     3495.87     3457.35     62.77 o 
   7 -11   7     1133.36     1056.08     34.06 o 
   8 -11   7       30.02       19.22     15.56 o 
   9 -11   7     2692.97     2685.43     49.42 o 
  10 -11   7     4677.08     4874.30     73.14 o 
  11 -11   7     5817.37     6020.22     84.85 o 
  12 -11   7      832.55      836.59     31.65 o 
  13 -11   7      742.69      815.16     49.11 o 
 -11 -10   7     2522.57     2613.83     67.60 o 
 -10 -10   7      681.60      626.81     36.88 o 
  -9 -10   7     1075.14      996.58     41.38 o 
  -8 -10   7     1411.65     1363.50     48.33 o 
  -7 -10   7     3068.39     2958.92     63.07 o 
  -6 -10   7     6933.44     7076.56     94.43 o 
  -5 -10   7        2.82        7.96     12.14 o 
  -4 -10   7       13.10       19.29     13.32 o 
  -3 -10   7     5755.61     5712.97     69.85 o 
  -2 -10   7      270.07      228.69     13.95 o 
  -1 -10   7     8134.97     8229.72     78.81 o 
   0 -10   7      641.51      651.36     16.93 o 
   1 -10   7        2.94       13.57     14.26 o 
   2 -10   7     8268.83     7869.25     89.65 o 
   3 -10   7      419.27      379.63     18.21 o 
   4 -10   7    10583.96    10660.84    119.74 o 
   5 -10   7     2799.92     2859.35     49.50 o 
   6 -10   7     5005.11     5011.56     71.59 o 
   7 -10   7     4950.15     4885.15     70.29 o 
   8 -10   7     1266.29     1268.31     29.97 o 
   9 -10   7     1247.25     1279.79     33.51 o 
  10 -10   7      136.30      143.56     14.64 o 
  11 -10   7     4015.05     4238.68     64.05 o 
  12 -10   7      130.35      138.72     14.40 o 
  13 -10   7      102.93      108.42     54.07 o 
 -12  -9   7      140.86      104.84     22.49 o 
 -11  -9   7       34.87       23.03     17.63 o 
 -10  -9   7       13.49      -14.35     16.27 o 
  -9  -9   7     1720.03     1638.46     40.20 o 
  -8  -9   7     4088.11     4138.32     84.12 o 
  -7  -9   7       60.93       62.83     13.17 o 
  -6  -9   7      286.50      235.46     14.50 o 
  -5  -9   7      205.47      221.10     12.89 o 
  -4  -9   7     1186.18     1201.21     21.18 o 
  -3  -9   7     4151.42     4119.84     44.74 o 
  -2  -9   7    12352.50    11957.55    107.71 o 
  -1  -9   7     2321.39     2459.66     32.50 o 
   0  -9   7     1980.83     1920.65     26.85 o 
   1  -9   7     5407.73     5514.49     56.48 o 
   2  -9   7       25.41       35.45      7.98 o 
   3  -9   7      225.03      249.30     11.45 o 
   4  -9   7    30745.68    31803.40    269.83 o 
   5  -9   7     7129.89     7038.81     85.08 o 
   6  -9   7     4474.36     4372.86     58.65 o 
   7  -9   7     7520.40     7579.42     89.19 o 
   8  -9   7     2098.34     2074.94     36.06 o 
   9  -9   7       52.13       67.87     11.79 o 
  10  -9   7     1592.36     1587.90     31.27 o 
  11  -9   7      276.23      270.39     18.71 o 
  12  -9   7      452.42      427.02     33.30 o 
  13  -9   7      149.11      186.30     29.51 o 
  14  -9   7       18.53        5.00     52.45 o 
 -13  -8   7        2.22       15.79     24.25 o 
 -12  -8   7     1595.88     1648.97     43.56 o 
 -11  -8   7     1687.84     1802.84     47.25 o 
 -10  -8   7      266.21      239.41     19.50 o 
  -9  -8   7     1365.97     1340.65     42.96 o 
  -8  -8   7        0.54        9.24     12.65 o 
  -7  -8   7      236.66      226.98     15.50 o 
  -6  -8   7    14951.26    14500.36    121.19 o 
  -5  -8   7     3668.69     3735.97     39.34 o 
  -4  -8   7     1466.62     1437.01     21.78 o 
  -3  -8   7      836.99      800.46     15.73 o 
  -2  -8   7    10764.83    10529.18     76.34 o 
  -1  -8   7      267.33      264.90      8.65 o 
   0  -8   7     4684.29     4555.50     56.98 o 
   1  -8   7     8481.70     8683.50     83.02 o 
   2  -8   7     3693.06     3833.60     43.59 o 
   3  -8   7      130.90      113.95     10.53 o 
   4  -8   7     9469.94     9617.52     98.92 o 
   5  -8   7     2691.40     2680.98     35.79 o 
   6  -8   7     2360.99     2360.63     33.27 o 
   7  -8   7     3853.40     3776.87     53.27 o 
   8  -8   7     1197.73     1157.10     25.56 o 
   9  -8   7      271.93      304.35     14.06 o 
  10  -8   7        0.70       14.23     16.48 o 
  11  -8   7      174.95      171.44     16.33 o 
  12  -8   7     1909.15     1989.58     58.91 o 
  13  -8   7     1051.37     1087.57     54.06 o 
  14  -8   7       49.24       77.22     32.97 o 
  15  -8   7        4.07        5.67     42.14 o 
 -13  -7   7       31.68       42.80     25.41 o 
 -12  -7   7      411.05      368.23     28.02 o 
 -11  -7   7       60.56       34.12     19.99 o 
 -10  -7   7       38.86       34.27     17.69 o 
  -9  -7   7      240.30      234.30     19.93 o 
  -8  -7   7     2877.34     2895.14     52.12 o 
  -7  -7   7     3035.23     2960.01     41.12 o 
  -6  -7   7    11472.59    11372.76     98.32 o 
  -5  -7   7     4785.33     4746.16     45.72 o 
  -4  -7   7     1001.43      949.66     15.64 o 
  -3  -7   7     5671.37     5789.94     50.00 o 
  -2  -7   7     4706.48     4759.17     39.43 o 
  -1  -7   7     2661.17     2602.25     25.68 o 
   0  -7   7    15596.24    15159.11    104.33 o 
   1  -7   7     3467.42     3503.79     37.65 o 
   2  -7   7      939.63      950.26     15.71 o 
   3  -7   7       12.15        7.22      4.49 o 
   4  -7   7      216.54      278.00      9.68 o 
   5  -7   7      873.85      854.20     15.70 o 
   6  -7   7      589.85      646.24     18.85 o 
   7  -7   7    11150.19    11491.06     98.13 o 
   8  -7   7      352.88      351.15     14.10 o 
   9  -7   7     2532.94     2489.44     38.70 o 
  10  -7   7     1507.16     1470.22     77.75 o 
  11  -7   7      285.66      329.13     20.38 o 
  12  -7   7    13402.40    14068.48    194.38 o 
  13  -7   7     3471.96     3437.28     59.99 o 
  14  -7   7      808.36      855.49     36.39 o 
  15  -7   7      354.41      342.87     30.70 o 
 -14  -6   7      746.76      848.31     62.45 o 
 -13  -6   7      874.58      766.28     36.47 o 
 -12  -6   7     7260.81     7316.42    123.54 o 
 -11  -6   7        4.29      -20.51     17.99 o 
 -10  -6   7       19.88        1.25     16.82 o 
  -9  -6   7      255.06      239.55     18.71 o 
  -8  -6   7     3398.68     3397.32     47.09 o 
  -7  -6   7    15224.48    14844.55    132.58 o 
  -6  -6   7     3989.54     4064.94     45.89 o 
  -5  -6   7      100.22       99.06      7.35 o 
  -4  -6   7    13310.07    13341.57     94.03 o 
  -3  -6   7     5032.10     4919.73     45.18 o 
  -2  -6   7    17065.67    17399.04    132.43 o 
  -1  -6   7     5910.11     6254.25     49.00 o 
   0  -6   7     4994.21     5471.61     52.73 o 
   1  -6   7       85.52      147.24      7.20 o 
   2  -6   7     8331.20     8365.04     70.82 o 
   3  -6   7      291.02      267.71      7.98 o 
   4  -6   7      169.27      174.50      6.41 o 
   5  -6   7       91.96      111.19      8.52 o 
   6  -6   7    16357.50    16938.97    131.02 o 
   7  -6   7     1479.38     1481.02     22.20 o 
   8  -6   7      746.54      809.21     17.40 o 
   9  -6   7       77.88       91.30     14.19 o 
  10  -6   7     7775.71     7636.09    128.98 o 
  11  -6   7       45.20       61.95     11.84 o 
  12  -6   7     5215.49     5281.02     67.14 o 
  13  -6   7     2110.05     2068.10     47.64 o 
  14  -6   7       59.97       62.34     16.25 o 
  15  -6   7       50.35       48.73     17.96 o 
 -14  -5   7        0.24      -33.48     24.13 o 
 -13  -5   7     6666.74     6763.98    113.96 o 
 -12  -5   7     5266.31     5301.17     87.22 o 
 -11  -5   7       48.71       36.33     18.45 o 
 -10  -5   7     2009.64     2030.02     43.62 o 
  -9  -5   7       83.65      114.34     14.88 o 
  -8  -5   7      929.67      927.79     23.72 o 
  -7  -5   7     5719.31     5466.15     57.14 o 
  -6  -5   7     8635.12     8315.64     71.93 o 
  -5  -5   7     1438.27     1297.87     17.22 o 
  -4  -5   7     2240.99     2343.72     23.04 o 
  -3  -5   7      874.76      805.04     13.04 o 
  -2  -5   7       45.01       84.25      8.35 o 
  -1  -5   7    10096.39    10341.61     73.60 o 
   0  -5   7    18210.32    19095.56    129.78 o 
   1  -5   7     6755.03     6686.93     57.84 o 
   2  -5   7     8265.52     7905.06     62.69 o 
   3  -5   7      165.30      169.60      7.83 o 
   4  -5   7     6504.11     6489.64     57.80 o 
   5  -5   7    22918.47    22671.05    191.14 o 
   6  -5   7    44080.17    45151.04    368.60 o 
   7  -5   7     1045.89     1070.31     16.44 o 
   8  -5   7     6749.61     6612.71    116.94 o 
   9  -5   7     2471.67     2449.55     73.26 o 
  10  -5   7     5472.84     5369.15     74.02 o 
  11  -5   7      430.14      434.44     18.23 o 
  12  -5   7       48.39       65.80     14.04 o 
  13  -5   7      526.44      546.01     21.83 o 
  14  -5   7      389.89      383.91     22.20 o 
  15  -5   7     1284.96     1347.80     39.78 o 
 -14  -4   7      338.46      349.43     42.37 o 
 -13  -4   7     6212.50     6328.73    107.38 o 
 -12  -4   7      232.50      254.84     26.28 o 
 -11  -4   7       14.68       27.72     15.59 o 
 -10  -4   7       71.40       95.10     16.43 o 
  -9  -4   7     4524.52     4530.94     60.88 o 
  -8  -4   7      194.13      188.00     13.19 o 
  -7  -4   7      124.94      121.07     10.37 o 
  -6  -4   7     5607.77     5346.79     53.55 o 
  -5  -4   7      249.13      251.93     13.02 o 
  -4  -4   7     2681.69     2575.52     23.55 o 
  -3  -4   7     8464.58     8429.54     62.27 o 
  -2  -4   7      215.90      227.58      6.35 o 
  -1  -4   7     1120.96      910.21     11.43 o 
   0  -4   7    11887.64    11850.99     80.26 o 
   1  -4   7      308.30      288.09      6.91 o 
   2  -4   7     6104.35     6289.34     62.97 o 
   3  -4   7      420.44      523.46     10.07 o 
   4  -4   7      807.98      715.72     12.60 o 
   5  -4   7    21676.18    21389.94    181.25 o 
   6  -4   7    14397.25    13927.67    134.82 o 
   7  -4   7       68.44       75.04      7.83 o 
   8  -4   7     2369.35     2373.32     39.32 o 
   9  -4   7        5.86       -1.55      9.15 o 
  10  -4   7     1387.54     1413.75     30.65 o 
  11  -4   7      331.19      322.15     17.86 o 
  12  -4   7        2.26        2.69     11.45 o 
  13  -4   7      496.53      512.36     31.89 o 
  14  -4   7      392.42      394.17     25.05 o 
  15  -4   7      147.58      139.76     22.05 o 
 -15  -3   7       15.53       20.04     25.26 o 
 -14  -3   7     2723.99     2887.57     69.50 o 
 -13  -3   7       48.15       40.29     20.72 o 
 -12  -3   7      233.10      219.33     24.78 o 
 -11  -3   7     3831.83     3616.92     59.85 o 
 -10  -3   7      183.16      202.54     18.08 o 
  -9  -3   7      413.71      435.68     20.36 o 
  -8  -3   7     4496.28     4295.20     50.94 o 
  -7  -3   7     5441.58     5423.82     56.89 o 
  -6  -3   7      228.35      248.15     10.30 o 
  -5  -3   7    27631.29    27039.12    191.62 o 
  -4  -3   7    39730.00    40852.90    250.00 o 
  -3  -3   7     1017.84     1071.04     13.20 o 
  -2  -3   7      218.71      215.76      6.41 o 
  -1  -3   7    17603.92    18795.07    138.39 o 
   0  -3   7     1102.74     1098.50     15.15 o 
   1  -3   7    18513.09    18840.81    160.96 o 
   2  -3   7    23059.00    23087.13    229.91 o 
   3  -3   7     1583.14     1575.02     21.58 o 
   4  -3   7     7448.22     7373.78     72.45 o 
   5  -3   7     8922.15     8611.20     90.53 o 
   6  -3   7     3119.01     2950.08     33.79 o 
   7  -3   7      850.45      914.64     18.15 o 
   8  -3   7      912.51      927.88     24.24 o 
   9  -3   7     8611.16     8523.99    102.59 o 
  10  -3   7      849.02      807.99     25.17 o 
  11  -3   7     1845.11     1801.33     40.70 o 
  12  -3   7       91.75      106.64     18.52 o 
  13  -3   7      290.58      249.81     23.78 o 
  14  -3   7     4791.13     5241.17     81.63 o 
  15  -3   7        7.57      -13.21     20.96 o 
 -15  -2   7        6.54        9.38     23.67 o 
 -14  -2   7      874.28      859.89     49.41 o 
 -13  -2   7        2.56       -6.79     17.80 o 
 -12  -2   7      566.86      583.61     28.95 o 
 -11  -2   7     1526.63     1549.37     40.61 o 
 -10  -2   7      722.47      686.59     29.59 o 
  -9  -2   7     4591.88     4441.99     56.32 o 
  -8  -2   7      423.55      403.01     14.76 o 
  -7  -2   7     5690.34     5697.31     59.55 o 
  -6  -2   7     4499.03     4652.40     46.59 o 
  -5  -2   7    37618.85    36342.92    258.88 o 
  -4  -2   7    10155.79    10063.82     67.00 o 
  -3  -2   7     1051.41     1276.36     13.61 o 
  -2  -2   7      804.33     1185.01     12.38 o 
  -1  -2   7     9611.87     9892.00     67.27 o 
   0  -2   7     1714.62     1591.35     16.06 o 
   1  -2   7     4628.82     5175.50     49.75 o 
   2  -2   7    34875.11    36033.04    289.22 o 
   3  -2   7        1.91       15.34      5.11 o 
   4  -2   7      514.21      504.90     12.85 o 
   5  -2   7     3129.90     3532.66     48.82 o 
   6  -2   7     1484.17     1430.69     28.94 o 
   7  -2   7      677.48      715.16     18.25 o 
   8  -2   7     8805.15     8728.47    103.66 o 
   9  -2   7      112.95      128.34     13.64 o 
  10  -2   7     1516.83     1504.21     38.85 o 
  11  -2   7     2986.23     3009.93     55.34 o 
  12  -2   7     2733.47     2733.22     55.61 o 
  13  -2   7     3720.87     3753.09     65.78 o 
  14  -2   7     3114.99     3162.95     61.70 o 
  15  -2   7      574.76      535.80     35.01 o 
 -15  -1   7      551.09      582.88     35.27 o 
 -14  -1   7      761.65      674.78     32.70 o 
 -13  -1   7        2.18       15.84     18.02 o 
 -12  -1   7     1413.10     1403.80     41.05 o 
 -11  -1   7    16105.39    16191.41    183.64 o 
 -10  -1   7      690.76      674.08     25.85 o 
  -9  -1   7      499.09      504.74     22.36 o 
  -8  -1   7     2758.83     2816.12     47.62 o 
  -7  -1   7      388.20      343.46     12.85 o 
  -6  -1   7     7240.27     7307.12     64.70 o 
  -5  -1   7    48295.04    48190.44    334.09 o 
  -4  -1   7      693.36      622.10     11.96 o 
  -3  -1   7    17147.61    18038.23    110.53 o 
  -2  -1   7     2244.49     2493.82     35.75 o 
  -1  -1   7        1.50       29.42      3.42 o 
   0  -1   7      441.08      423.70      7.26 o 
   1  -1   7     8337.85     7877.94     77.30 o 
   2  -1   7    14178.81    14936.22    151.31 o 
   3  -1   7       44.28       95.57     18.02 o 
   4  -1   7    29952.69    30132.07    309.55 o 
   5  -1   7        2.26       12.48      5.82 o 
   6  -1   7     2932.98     2820.02     36.96 o 
   7  -1   7    24226.71    23928.77    250.86 o 
   8  -1   7     2544.02     2482.47     42.69 o 
   9  -1   7     3982.41     3827.06     58.66 o 
  10  -1   7      541.75      560.73     21.30 o 
  11  -1   7      431.42      428.65     43.54 o 
  12  -1   7     1835.59     1820.54     50.76 o 
  13  -1   7     3174.64     3037.23     59.82 o 
  14  -1   7      296.28      249.81     25.50 o 
 -16   0   7      262.29      218.31     44.67 o 
 -15   0   7      728.05      765.44     45.01 o 
 -14   0   7      778.18      771.23     33.32 o 
 -13   0   7       15.37        9.19     17.06 o 
 -12   0   7     2835.11     2816.34     62.62 o 
 -11   0   7    15932.28    15622.05    176.89 o 
 -10   0   7      228.57      243.28     17.83 o 
  -9   0   7       63.87       36.54     10.53 o 
  -8   0   7       51.46       61.34      8.41 o 
  -7   0   7      388.54      480.98     12.41 o 
  -6   0   7     6116.68     6060.01     54.83 o 
  -5   0   7     4641.00     4302.56     37.38 o 
  -4   0   7     7478.09     6978.11     53.76 o 
  -3   0   7     1973.75     2129.12     19.80 o 
  -2   0   7     1480.52     1537.58     19.72 o 
  -1   0   7    24378.84    24975.02    180.18 o 
   0   0   7      887.84      951.98     12.86 o 
   1   0   7    11182.13    11777.02     97.25 o 
   2   0   7     8924.62     9053.56     83.83 o 
   3   0   7     9748.88     9517.77    101.55 o 
   4   0   7     4569.69     4645.94     58.25 o 
   5   0   7    13298.34    13323.92    175.46 o 
   6   0   7     5942.39     6105.10     82.85 o 
   7   0   7    48114.53    46137.71    467.86 o 
   8   0   7     2223.88     2198.72     43.88 o 
   9   0   7     2139.83     2125.20     45.52 o 
  10   0   7     3068.00     2888.88     66.04 o 
  11   0   7       27.22       22.37     16.44 o 
  12   0   7      809.17      789.20     33.95 o 
  13   0   7       18.64        6.92     20.57 o 
  14   0   7       21.77        5.15     22.08 o 
 -16   1   7     2348.17     2365.69     71.98 o 
 -15   1   7     3344.08     3319.94     77.27 o 
 -14   1   7     1640.55     1671.30     45.33 o 
 -13   1   7       23.62       30.03     16.72 o 
 -12   1   7     1342.14     1393.04     37.09 o 
 -11   1   7       11.26       23.51     19.59 o 
 -10   1   7      977.78      990.46     37.17 o 
  -9   1   7     1196.80     1216.30     26.65 o 
  -8   1   7     1005.97      892.53     22.18 o 
  -7   1   7      581.31      597.05     13.56 o 
  -6   1   7     3171.32     3357.30     33.10 o 
  -5   1   7      957.79     1008.59     17.59 o 
  -4   1   7    13549.33    13294.44    103.37 o 
  -3   1   7    14871.86    15184.31    132.37 o 
  -2   1   7    20660.75    20180.57    151.75 o 
  -1   1   7    11420.33    11882.10     96.72 o 
   0   1   7       34.80       55.92      3.67 o 
   1   1   7     5790.06     5779.91     51.54 o 
   2   1   7     5542.14     5595.14     56.85 o 
   3   1   7    38349.18    37916.02    337.78 o 
   4   1   7        3.44       20.33      6.16 o 
   5   1   7      333.20      336.73     10.44 o 
   6   1   7      107.79      212.37     12.45 o 
   7   1   7    19351.56    18661.78    197.37 o 
   8   1   7     1645.86     1641.75     30.88 o 
   9   1   7       23.12       32.67     10.34 o 
  10   1   7      166.68      162.04     21.01 o 
  11   1   7      285.62      284.48     24.38 o 
  12   1   7      515.68      438.92     29.24 o 
  13   1   7      172.27      202.26     25.69 o 
  14   1   7       19.11       42.96     25.18 o 
 -16   2   7      546.64      493.61     38.26 o 
 -15   2   7     1072.71     1008.21     42.91 o 
 -14   2   7     3231.16     3314.24     72.21 o 
 -13   2   7      657.22      632.75     39.54 o 
 -12   2   7      709.18      671.69     26.23 o 
 -11   2   7      263.07      225.39     17.43 o 
 -10   2   7      562.77      581.34     21.81 o 
  -9   2   7     1731.09     1708.30     32.29 o 
  -8   2   7      340.67      362.74     17.11 o 
  -7   2   7     3666.00     3665.12     43.81 o 
  -6   2   7    29430.47    28826.84    228.94 o 
  -5   2   7     4965.73     4864.25     43.49 o 
  -4   2   7     4169.27     4203.20     43.36 o 
  -3   2   7    68419.40    71267.66    593.74 o 
  -2   2   7     4054.41     4302.77     40.90 o 
  -1   2   7     3006.59     3099.32     31.31 o 
   0   2   7    12074.65    13069.79    108.92 o 
   1   2   7    24490.34    23549.26    180.86 o 
   2   2   7    34706.89    34542.07    257.26 o 
   3   2   7    15664.27    16048.61    143.59 o 
   4   2   7    26612.98    26640.18    232.12 o 
   5   2   7      110.60      170.39     10.96 o 
   6   2   7       15.71       10.84     11.13 o 
   7   2   7      591.33      608.78     20.79 o 
   8   2   7      371.52      421.05     18.14 o 
   9   2   7      773.16      741.61     25.70 o 
  10   2   7     2199.49     2270.22     45.30 o 
  11   2   7       87.98       71.87     17.38 o 
  12   2   7     1249.53     1209.85     37.18 o 
  13   2   7     1486.41     1738.30     53.59 o 
  14   2   7      735.11      806.61     44.19 o 
 -16   3   7       28.65       46.80     26.53 o 
 -15   3   7      250.30      279.24     27.91 o 
 -14   3   7        6.43      -21.59     18.63 o 
 -13   3   7      585.29      645.00     28.62 o 
 -12   3   7      737.29      710.81     28.86 o 
 -11   3   7      921.68      882.49     29.54 o 
 -10   3   7     5478.75     5696.43     75.25 o 
  -9   3   7     1221.09     1222.52     26.05 o 
  -8   3   7     5429.12     5489.92     59.98 o 
  -7   3   7     9457.40     9379.45     89.71 o 
  -6   3   7     4183.17     4019.10     60.42 o 
  -5   3   7      551.92      607.99     12.59 o 
  -4   3   7    11966.53    11625.47    105.92 o 
  -3   3   7    11087.10    10954.88    104.30 o 
  -2   3   7     2134.84     2498.90     24.84 o 
  -1   3   7     9362.43     9997.50     85.89 o 
   0   3   7     5122.47     5075.70     50.32 o 
   1   3   7      287.44      249.50     10.28 o 
   2   3   7     4370.18     4252.22     39.50 o 
   3   3   7     1887.33     1935.44     24.55 o 
   4   3   7     6758.30     7047.79     79.41 o 
   5   3   7      489.15      450.78     19.93 o 
   6   3   7       17.22       39.93      9.96 o 
   7   3   7      593.88      533.78     18.31 o 
   8   3   7     5142.62     4947.40     67.07 o 
   9   3   7     2691.67     2608.04     49.07 o 
  10   3   7      307.27      321.02     24.04 o 
  11   3   7     2358.18     2370.26     72.55 o 
  12   3   7     1464.79     1314.02     46.72 o 
  13   3   7      937.53      962.76     59.25 o 
 -16   4   7        0.16       23.71     24.65 o 
 -15   4   7       89.38       23.13     21.35 o 
 -14   4   7      320.62      366.72     27.17 o 
 -13   4   7        5.03       25.61     18.05 o 
 -12   4   7     1940.78     2055.04     51.33 o 
 -11   4   7     1911.85     1858.97     76.55 o 
 -10   4   7     4539.14     4610.32     69.47 o 
  -9   4   7     8232.04     8102.73     88.94 o 
  -8   4   7      944.81     1064.02     23.54 o 
  -7   4   7      582.56      650.62     16.16 o 
  -6   4   7     5367.13     5632.33     64.64 o 
  -5   4   7     1474.11     1575.22     21.28 o 
  -4   4   7    89310.53    91164.02    704.79 o 
  -3   4   7      727.17      763.35     14.83 o 
  -2   4   7    11018.39    10996.29     88.47 o 
  -1   4   7     7774.85     7989.08     67.59 o 
   0   4   7      268.42      264.87      9.07 o 
   1   4   7     9546.35    10093.73     86.13 o 
   2   4   7    17128.24    17418.04    150.35 o 
   3   4   7      302.88      302.37     12.57 o 
   4   4   7     1165.88     1004.55     19.37 o 
   5   4   7     5546.91     5208.15     56.59 o 
   6   4   7      720.74      605.94     19.20 o 
   7   4   7     1415.75     1417.44     31.83 o 
   8   4   7     9464.16     9587.50    141.31 o 
   9   4   7     8771.97     8375.15    122.29 o 
  10   4   7       49.71       33.55     20.31 o 
  11   4   7      616.80      571.42     34.21 o 
  12   4   7        9.36      -36.76     22.11 o 
  13   4   7       11.60      -32.20     28.27 o 
 -16   5   7      103.77       48.70     24.87 o 
 -15   5   7       88.59       79.08     22.40 o 
 -14   5   7     3548.25     3490.02     70.86 o 
 -13   5   7       74.28       75.11     21.51 o 
 -12   5   7      484.15      495.42     36.76 o 
 -11   5   7     1811.97     1902.59     44.92 o 
 -10   5   7     4031.87     4043.03     63.11 o 
  -9   5   7       24.18       14.80      9.47 o 
  -8   5   7      795.39      710.17     19.77 o 
  -7   5   7     2352.83     2404.19     37.43 o 
  -6   5   7     1400.92     1350.93     30.62 o 
  -5   5   7     2532.00     2826.60     33.45 o 
  -4   5   7     2928.56     2721.17     31.56 o 
  -3   5   7     2354.06     2241.03     30.78 o 
  -2   5   7    18249.62    19010.24    148.20 o 
  -1   5   7     5625.77     5499.84     49.96 o 
   0   5   7    13895.35    13789.04    110.49 o 
   1   5   7      159.22      121.48      8.14 o 
   2   5   7     7296.01     7527.34     63.95 o 
   3   5   7      667.26      667.98     14.53 o 
   4   5   7     2940.28     2566.53     33.83 o 
   5   5   7     1894.98     1907.32     33.50 o 
   6   5   7      486.28      456.96     19.41 o 
   7   5   7     2749.96     2706.24     56.54 o 
   8   5   7     7985.29     7949.42    116.96 o 
   9   5   7     6976.25     6562.38    105.20 o 
  10   5   7      207.58      183.46     26.01 o 
  11   5   7       17.91        8.50     22.42 o 
  12   5   7      675.20      714.74     43.88 o 
  13   5   7       65.55       47.08     34.12 o 
 -16   6   7     1688.82     1848.11     57.36 o 
 -15   6   7      262.20      228.08     25.42 o 
 -14   6   7     4331.19     4352.43     86.80 o 
 -13   6   7     1977.90     1922.81     48.58 o 
 -12   6   7     3186.07     3249.18     63.83 o 
 -11   6   7      860.99      841.26     30.90 o 
 -10   6   7     2607.85     2513.63     74.63 o 
  -9   6   7     5823.80     5710.14     73.41 o 
  -8   6   7        5.30       -0.47      9.66 o 
  -7   6   7    14575.11    13799.56    170.51 o 
  -6   6   7      270.28      390.54     11.58 o 
  -5   6   7     1767.32     1655.97     23.75 o 
  -4   6   7    17486.44    17173.08    154.85 o 
  -3   6   7     2536.00     2592.07     36.18 o 
  -2   6   7     5350.31     5038.57     46.80 o 
  -1   6   7    22689.89    22176.94    176.73 o 
   0   6   7      787.56      809.28     18.13 o 
   1   6   7    17473.91    17021.18    131.58 o 
   2   6   7     3616.18     3458.20     45.27 o 
   3   6   7       13.55        7.96      6.94 o 
   4   6   7    27231.11    26330.82    241.62 o 
   5   6   7     2498.37     2425.34     42.93 o 
   6   6   7      258.66      241.15     17.90 o 
   7   6   7      320.06      318.75     21.25 o 
   8   6   7      710.47      680.14     33.31 o 
   9   6   7      405.25      308.04     27.71 o 
  10   6   7      647.73      691.93     36.63 o 
  11   6   7      123.54      134.29     28.42 o 
  12   6   7      128.83      125.52     35.72 o 
 -16   7   7      153.69      153.30     26.51 o 
 -15   7   7      730.96      699.57     33.37 o 
 -14   7   7      253.47      234.45     29.13 o 
 -13   7   7     1889.69     1880.47     48.20 o 
 -12   7   7     1263.77     1318.37     42.45 o 
 -11   7   7     2610.84     2506.46     62.13 o 
 -10   7   7      508.61      460.68     27.84 o 
  -9   7   7      140.03      150.16     15.59 o 
  -8   7   7       14.01       30.26     11.50 o 
  -7   7   7      358.36      396.14     19.63 o 
  -6   7   7    15439.99    15662.57    159.71 o 
  -5   7   7     3417.81     3451.25     42.98 o 
  -4   7   7     2842.23     2760.78     53.21 o 
  -3   7   7     1140.04     1340.20     25.56 o 
  -2   7   7    15663.04    15137.59    134.73 o 
  -1   7   7     3825.26     3779.89     39.41 o 
   0   7   7     1428.33     1524.34     23.95 o 
   1   7   7     4658.25     4624.26     49.52 o 
   2   7   7     8736.91     8588.01     80.93 o 
   3   7   7     1575.53     1520.56     30.93 o 
   4   7   7     4140.65     3924.49     51.96 o 
   5   7   7     5710.84     5693.92     80.11 o 
   6   7   7     7277.74     7092.43    102.85 o 
   7   7   7      140.92      149.59     20.43 o 
   8   7   7      164.26      145.60     23.33 o 
   9   7   7     1516.82     1629.42     51.27 o 
  10   7   7      896.26      834.72     41.35 o 
  11   7   7       27.02       11.61     29.37 o 
  12   7   7       27.40       38.56     35.65 o 
 -16   8   7     1103.19     1236.78     51.49 o 
 -15   8   7     1252.46     1218.44     47.59 o 
 -14   8   7       20.58       -2.23     20.02 o 
 -13   8   7     2347.16     2448.68     61.46 o 
 -12   8   7      494.70      512.87     28.84 o 
 -11   8   7      208.51      205.37     28.52 o 
 -10   8   7      851.62      899.79     38.66 o 
  -9   8   7    13883.38    13678.74    187.65 o 
  -8   8   7     7043.90     7140.96    102.51 o 
  -7   8   7       23.40       18.08      9.22 o 
  -6   8   7     7904.67     7841.93     95.61 o 
  -5   8   7      399.77      365.72     14.68 o 
  -4   8   7     3690.88     3665.27     49.08 o 
  -3   8   7     5324.78     5363.65     65.63 o 
  -2   8   7    17346.58    17118.37    187.68 o 
  -1   8   7      638.08      684.91     14.46 o 
   0   8   7     4783.07     5085.91     52.14 o 
   1   8   7      892.26      834.93     19.50 o 
   2   8   7       58.18       84.98      9.90 o 
   3   8   7       29.09       38.17      9.98 o 
   4   8   7      375.63      459.37     20.67 o 
   5   8   7     2600.93     2686.02     55.20 o 
   6   8   7     1897.91     1843.29     46.93 o 
   7   8   7      336.37      312.19     29.01 o 
   8   8   7     1025.06      926.21     38.65 o 
   9   8   7     1242.45     1227.73     47.25 o 
  10   8   7     2190.61     2379.85     65.80 o 
  11   8   7       56.88       63.26     37.40 o 
 -15   9   7      141.16      145.38     24.91 o 
 -14   9   7      182.55      142.12     34.52 o 
 -13   9   7      803.72      788.94     37.75 o 
 -12   9   7     1124.17     1123.44     52.37 o 
 -11   9   7     2534.97     2671.12     64.62 o 
 -10   9   7      104.79      142.50     20.97 o 
  -9   9   7     4808.20     4712.68     94.05 o 
  -8   9   7     8855.16     8767.73    140.72 o 
  -7   9   7      302.63      246.07     14.94 o 
  -6   9   7      311.22      318.80     16.36 o 
  -5   9   7      278.62      283.42     14.40 o 
  -4   9   7      526.32      545.61     18.50 o 
  -3   9   7    14694.77    14306.31    150.24 o 
  -2   9   7    12251.44    12197.65    120.11 o 
  -1   9   7      115.71      127.71     11.01 o 
   0   9   7       33.96       51.58      9.18 o 
   1   9   7     1578.70     1523.58     30.04 o 
   2   9   7     3368.45     3440.71     48.92 o 
   3   9   7     1777.87     1648.60     39.43 o 
   4   9   7     5145.01     5149.78     80.25 o 
   5   9   7      746.99      775.63     31.97 o 
   6   9   7      364.05      310.20     24.96 o 
   7   9   7      181.77      174.41     22.22 o 
   8   9   7      620.14      644.45     38.23 o 
   9   9   7     4359.42     4476.90     80.21 o 
  10   9   7     3221.16     3405.93    100.29 o 
 -15  10   7     2209.47     2366.82    100.21 o 
 -14  10   7      476.65      522.72     33.07 o 
 -13  10   7     1853.48     1931.68     67.60 o 
 -12  10   7     2072.61     2043.32     57.28 o 
 -11  10   7      439.77      435.92     28.97 o 
 -10  10   7     4165.11     4041.11     85.20 o 
  -9  10   7      504.99      482.52     29.45 o 
  -8  10   7     2459.02     2497.59     51.17 o 
  -7  10   7     3005.94     3088.99     57.98 o 
  -6  10   7      346.82      301.96     26.07 o 
  -5  10   7     3309.30     3306.80     49.86 o 
  -4  10   7     1037.42     1084.97     27.39 o 
  -3  10   7      183.31      130.12     17.61 o 
  -2  10   7       13.53       19.26     11.43 o 
  -1  10   7    12844.93    13176.90    131.96 o 
   0  10   7     2338.65     2307.61     35.94 o 
   1  10   7      225.80      196.61     16.57 o 
   2  10   7     3542.70     3509.19    113.46 o 
   3  10   7     6292.73     6125.99    121.73 o 
   4  10   7      690.34      710.09     33.25 o 
   5  10   7      158.61      114.81     31.68 o 
   6  10   7     1312.32     1390.08     58.90 o 
   7  10   7      212.96      180.30     35.91 o 
   8  10   7      463.84      487.01     39.04 o 
   9  10   7      502.31      434.66     39.06 o 
  10  10   7     1160.85     1303.10     72.97 o 
 -15  11   7      785.29      787.65     42.73 o 
 -14  11   7       15.92       24.86     22.79 o 
 -13  11   7     2536.60     2581.57     67.96 o 
 -12  11   7      463.69      437.21     31.85 o 
 -11  11   7     2271.74     2247.19     96.10 o 
 -10  11   7      806.62      786.44     38.72 o 
  -9  11   7     1230.82     1151.02     45.38 o 
  -8  11   7      802.70      716.50     30.39 o 
  -7  11   7      176.00      158.90     18.25 o 
  -6  11   7     2706.65     2716.80     56.99 o 
  -5  11   7     5462.28     5207.73     87.81 o 
  -4  11   7     1538.06     1604.35     39.52 o 
  -3  11   7     5698.53     5722.46     83.47 o 
  -2  11   7     1258.97     1098.99     31.13 o 
  -1  11   7     2695.71     2622.24     45.30 o 
   0  11   7     2533.53     2515.49     45.28 o 
   1  11   7      496.20      527.84     24.89 o 
   2  11   7      903.19      951.60     37.80 o 
   3  11   7    10343.29    10431.66    213.39 o 
   4  11   7        3.51        2.53     18.74 o 
   5  11   7     2454.55     2437.86     75.13 o 
   6  11   7     5577.89     5811.02    128.08 o 
   7  11   7      886.67      805.87     54.54 o 
   8  11   7      685.98      785.63     46.28 o 
   9  11   7      334.63      273.49     49.24 o 
 -14  12   7       94.04       44.81     27.52 o 
 -13  12   7      828.31      789.89     43.38 o 
 -12  12   7        1.72       -7.93     21.51 o 
 -11  12   7     3070.02     3155.94     77.32 o 
 -10  12   7      384.92      339.96     29.76 o 
  -9  12   7        2.99      -10.88     15.59 o 
  -8  12   7        6.23       12.51     17.76 o 
  -7  12   7     2534.24     2584.91     83.19 o 
  -6  12   7     1366.81     1416.44     43.40 o 
  -5  12   7     5455.24     5435.10     93.41 o 
  -4  12   7      934.15      892.94     36.70 o 
  -3  12   7    11181.60    10758.31    176.91 o 
  -2  12   7     2409.35     2305.65     62.61 o 
  -1  12   7     2097.16     2014.75     69.82 o 
   0  12   7      611.04      598.48     28.41 o 
   1  12   7      127.73      120.70     26.97 o 
   2  12   7      445.87      430.12     32.89 o 
   3  12   7     1003.23      966.40     42.53 o 
   4  12   7      619.52      621.15     36.94 o 
   5  12   7      819.36      872.27     49.78 o 
   6  12   7      127.22      139.40     29.99 o 
   7  12   7     5635.36     5873.43    118.60 o 
   8  12   7      761.94      839.80     64.06 o 
 -14  13   7     2200.64     2433.00     76.69 o 
 -13  13   7       63.46       89.98     29.95 o 
 -12  13   7     4181.94     4258.06    107.94 o 
 -11  13   7      208.86      215.21     33.72 o 
 -10  13   7     1342.05     1383.06     61.40 o 
  -9  13   7     4843.03     4997.30     88.03 o 
  -8  13   7     2054.77     2079.31     58.11 o 
  -7  13   7     5506.82     5475.01    112.59 o 
  -6  13   7     1720.02     1638.76     54.56 o 
  -5  13   7     1893.56     1932.90     53.06 o 
  -4  13   7       69.06       91.16     21.28 o 
  -3  13   7      445.53      472.95     26.93 o 
  -2  13   7     3105.63     3079.19     61.26 o 
  -1  13   7     2788.77     2785.84     59.08 o 
   0  13   7      578.89      651.98     30.23 o 
   1  13   7       97.84      125.01     21.30 o 
   2  13   7       91.41      107.99     26.61 o 
   3  13   7     3318.77     3376.17     83.81 o 
   4  13   7        4.52       14.79     25.96 o 
   5  13   7      171.48      183.17     34.94 o 
   6  13   7      514.09      623.44     87.42 o 
   7  13   7     1162.64     1009.28     66.15 o 
 -13  14   7        8.81      -15.32     27.83 o 
 -12  14   7     2534.50     2332.16     78.89 o 
 -11  14   7     1938.85     1941.09    100.19 o 
 -10  14   7      174.72      126.68     24.80 o 
  -9  14   7     1016.31     1022.90     49.00 o 
  -8  14   7      944.62      850.03     41.48 o 
  -7  14   7      253.79      235.50     28.46 o 
  -6  14   7      912.20      921.53     43.31 o 
  -5  14   7       13.53       22.80     20.94 o 
  -4  14   7       67.52       46.03     21.75 o 
  -3  14   7     2008.80     2031.27     64.43 o 
  -2  14   7     1312.65     1292.78     42.85 o 
  -1  14   7     2838.98     2884.69     80.01 o 
   0  14   7      450.80      446.79     37.31 o 
   1  14   7     3147.94     3322.53    159.06 o 
   2  14   7     1302.56     1323.08     53.09 o 
   3  14   7     2744.69     3014.09     79.78 o 
   4  14   7      759.02      763.83     42.40 o 
   5  14   7     2445.51     2580.89     98.94 o 
   6  14   7      187.94      199.91     58.23 o 
 -12  15   7      373.33      280.81     39.26 o 
 -11  15   7     3475.91     3349.89    100.82 o 
 -10  15   7       65.78       28.55     24.94 o 
  -9  15   7      981.72      969.77     45.15 o 
  -8  15   7      859.81      839.83     43.04 o 
  -7  15   7       85.30       34.34     26.55 o 
  -6  15   7      452.28      475.02     36.32 o 
  -5  15   7      408.56      332.29     34.11 o 
  -4  15   7     3005.35     2916.87     88.80 o 
  -3  15   7     1741.57     1811.11     54.65 o 
  -2  15   7      583.65      546.26     35.04 o 
  -1  15   7      280.73      245.59     44.56 o 
   0  15   7      845.94      750.26     45.77 o 
   1  15   7     4110.05     4681.65    254.84 o 
   2  15   7       99.65       44.60     27.26 o 
   3  15   7      275.40      291.75     34.29 o 
   4  15   7      272.26      294.77     34.58 o 
   5  15   7      817.80      901.52     81.66 o 
 -11  16   7     1245.33     1258.36     52.41 o 
 -10  16   7     1779.74     1715.28     60.17 o 
  -9  16   7     1859.77     1868.96     63.26 o 
  -8  16   7       58.36       72.83     34.57 o 
  -7  16   7        5.51      -30.27     25.76 o 
  -6  16   7      197.23      213.82     32.70 o 
  -5  16   7       59.17       99.72     31.23 o 
  -4  16   7     7042.94     7144.21    121.58 o 
  -3  16   7     1647.46     1694.75     56.36 o 
  -2  16   7       10.25       54.40     39.10 o 
  -1  16   7     2443.04     2560.52     91.68 o 
   0  16   7      590.96      687.21     74.20 o 
   1  16   7        7.91       12.29     51.14 o 
   2  16   7       29.29      -10.41     48.00 o 
   3  16   7       45.12       59.58     32.33 o 
  -9  17   7      111.29      135.01     32.93 o 
  -8  17   7      413.22      418.83     39.30 o 
  -7  17   7      175.31      200.94     62.33 o 
  -6  17   7     1313.52     1283.51    125.37 o 
  -5  17   7      502.52      536.03     45.32 o 
  -4  17   7     1806.68     1836.17     60.52 o 
  -3  17   7      695.08      726.33     57.79 o 
  -2  17   7       47.98       31.81     37.96 o 
  -1  17   7      277.75      313.38     67.92 o 
   0  17   7     2755.01     2785.77    138.45 o 
   1  17   7      519.07      605.04     74.89 o 
  -7  18   7      374.62      394.09     41.47 o 
  -6  18   7     1588.98     1751.15     95.72 o 
  -5  18   7        3.59      -17.99     33.43 o 
  -4  18   7      164.04      139.09     31.93 o 
  -3  18   7       48.43      -31.76     39.64 o 
  -2  18   7       99.24      140.40     44.17 o 
  -1 -18   8      429.00      381.32     40.71 o 
   0 -18   8     4353.08     4393.90    106.57 o 
   1 -18   8     3563.49     3585.93    111.85 o 
   2 -18   8       55.65      -13.49     28.14 o 
   3 -18   8     5108.78     5166.65    118.24 o 
   4 -18   8        7.94      -10.81     30.87 o 
   5 -18   8      791.16      789.41     47.81 o 
   6 -18   8        2.46      -26.86     30.09 o 
   7 -18   8      161.62      141.61     33.46 o 
  -4 -17   8       16.21       10.72     39.18 o 
  -3 -17   8     2445.00     2445.53    100.62 o 
  -2 -17   8      609.85      645.05     56.94 o 
  -1 -17   8       74.58       45.36     31.39 o 
   0 -17   8     2354.11     2440.08     77.46 o 
   1 -17   8     7353.07     7619.22    116.90 o 
   2 -17   8      231.83      226.73     27.87 o 
   3 -17   8        6.81       20.42     25.29 o 
   4 -17   8      314.34      387.40     37.48 o 
   5 -17   8      134.29      138.97     33.05 o 
   6 -17   8     1263.87     1310.49     54.87 o 
   7 -17   8       76.02       65.83     48.15 o 
   8 -17   8        4.78      -49.04     24.52 o 
   9 -17   8       21.41        8.33     32.68 o 
  -5 -16   8       33.47        9.22     28.14 o 
  -4 -16   8     2049.71     1877.29    132.39 o 
  -3 -16   8     1683.02     1676.62     83.35 o 
  -2 -16   8      412.56      459.58     40.12 o 
  -1 -16   8      205.26      242.17     36.42 o 
   0 -16   8      770.85      852.37     81.02 o 
   1 -16   8      573.90      556.66     31.98 o 
   2 -16   8       63.49       44.28     24.46 o 
   3 -16   8      448.64      433.21     32.93 o 
   4 -16   8     1094.11     1030.91     43.31 o 
   5 -16   8      705.23      691.01     41.89 o 
   6 -16   8        3.75       -8.72     24.71 o 
   7 -16   8       15.30       -4.83     24.41 o 
   8 -16   8     1678.61     1721.89     56.63 o 
   9 -16   8     2173.29     2227.21     80.83 o 
  10 -16   8      337.47      225.23     38.70 o 
  -7 -15   8      946.12      942.67     65.79 o 
  -6 -15   8      945.69      922.96     43.83 o 
  -5 -15   8      191.78      167.03     29.45 o 
  -4 -15   8     5741.78     5976.43    120.58 o 
  -3 -15   8      383.94      392.91     50.17 o 
  -2 -15   8      387.97      475.59     46.51 o 
  -1 -15   8      358.41      309.22     35.40 o 
   0 -15   8      523.17      593.39     31.00 o 
   1 -15   8      835.85      843.91     35.02 o 
   2 -15   8     1415.72     1439.44     49.57 o 
   3 -15   8      698.75      656.73     34.68 o 
   4 -15   8      330.39      240.84     26.31 o 
   5 -15   8       15.43      -20.08     19.29 o 
   6 -15   8     2671.09     2576.55     60.33 o 
   7 -15   8      251.75      246.39     30.41 o 
   8 -15   8     2152.37     1905.68     72.51 o 
   9 -15   8     6017.40     5863.30    135.78 o 
  10 -15   8      103.43       13.89     28.93 o 
  11 -15   8       26.21       12.79     30.89 o 
  -8 -14   8     1314.09     1240.18     94.55 o 
  -7 -14   8       83.38       72.49     43.26 o 
  -6 -14   8      641.20      648.64     37.27 o 
  -5 -14   8      154.43      144.81     26.51 o 
  -4 -14   8      141.36      174.80     26.03 o 
  -3 -14   8       31.20       37.98     21.70 o 
  -2 -14   8       16.02        3.48     20.48 o 
  -1 -14   8      556.47      494.13     61.48 o 
   0 -14   8      504.84      496.48     28.08 o 
   1 -14   8     1051.25     1002.51     38.37 o 
   2 -14   8     8044.01     7897.80    165.15 o 
   3 -14   8      405.03      440.32     29.36 o 
   4 -14   8     1710.88     1747.06     49.20 o 
   5 -14   8      710.35      699.75     38.56 o 
   6 -14   8      975.28      966.50     36.32 o 
   7 -14   8      300.01      284.70     27.66 o 
   8 -14   8     1393.18     1490.15    111.21 o 
   9 -14   8     1652.53     1637.52     62.71 o 
  10 -14   8      904.54      897.19     47.97 o 
  11 -14   8        7.16       19.19     25.29 o 
  12 -14   8      690.03      705.36     39.20 o 
  -9 -13   8      167.10      196.12     40.38 o 
  -8 -13   8     1025.51     1032.54     63.04 o 
  -7 -13   8     1085.04     1037.43     56.03 o 
  -6 -13   8       10.56      -26.89     22.49 o 
  -5 -13   8      990.60      913.88     53.94 o 
  -4 -13   8     2198.52     2308.76     67.60 o 
  -3 -13   8       15.87       24.67     17.03 o 
  -2 -13   8      617.66      604.81     30.87 o 
  -1 -13   8      452.75      413.11     24.82 o 
   0 -13   8      740.85      751.87     27.59 o 
   1 -13   8    10597.70    10659.08    127.15 o 
   2 -13   8    20913.64    20728.26    248.47 o 
   3 -13   8     2336.85     2501.51     57.85 o 
   4 -13   8     9887.61    10009.95    144.19 o 
   5 -13   8      664.96      723.88     30.22 o 
   6 -13   8      259.48      273.33     25.64 o 
   7 -13   8      637.57      637.48     34.10 o 
   8 -13   8     2873.29     2835.86     85.62 o 
   9 -13   8       24.42       10.19     18.30 o 
  10 -13   8      544.58      495.58     48.24 o 
  11 -13   8       10.81        1.25     21.76 o 
  12 -13   8      613.20      602.75     58.57 o 
  13 -13   8      680.00      709.57     69.52 o 
 -10 -12   8       16.48      -11.36     28.94 o 
  -9 -12   8     1073.28      995.28     91.54 o 
  -8 -12   8     1452.36     1394.03     53.69 o 
  -7 -12   8     1633.09     1582.44     66.43 o 
  -6 -12   8       82.18       89.87     27.22 o 
  -5 -12   8     1309.49     1215.69     43.81 o 
  -4 -12   8     2014.22     2059.67     54.66 o 
  -3 -12   8     1978.20     2002.94     45.50 o 
  -2 -12   8     7189.83     7148.46    100.52 o 
  -1 -12   8       16.70      -10.09      8.19 o 
   0 -12   8     1244.56     1169.80     35.80 o 
   1 -12   8       14.54        5.39     12.54 o 
   2 -12   8     4485.51     4410.41     65.88 o 
   3 -12   8      947.73      948.81     39.90 o 
   4 -12   8      718.50      815.04     28.83 o 
   5 -12   8     1265.32     1341.01     38.16 o 
   6 -12   8     1562.33     1426.24     46.97 o 
   7 -12   8      213.54      243.59     37.82 o 
   8 -12   8      293.69      254.38     22.40 o 
   9 -12   8        6.31        6.21     17.08 o 
  10 -12   8     1636.01     1652.94     44.11 o 
  11 -12   8      217.10      208.95     25.56 o 
  12 -12   8       44.98       60.61     19.33 o 
  13 -12   8        3.05       22.80     18.71 o 
 -11 -11   8      462.75      522.49     66.57 o 
 -10 -11   8     1617.92     1696.19    110.78 o 
  -9 -11   8     3131.95     3020.85     77.56 o 
  -8 -11   8     2573.82     2558.77     69.01 o 
  -7 -11   8     2446.19     2406.91     64.84 o 
  -6 -11   8       11.87      -20.41     16.85 o 
  -5 -11   8     9010.83     8821.74    137.63 o 
  -4 -11   8       81.03       75.48     18.90 o 
  -3 -11   8     4367.34     4289.77     62.14 o 
  -2 -11   8    23674.20    24243.20    212.78 o 
  -1 -11   8      252.06      229.77     12.71 o 
   0 -11   8      670.16      749.07     23.76 o 
   1 -11   8      286.75      303.70     16.75 o 
   2 -11   8     1137.04     1076.46     27.04 o 
   3 -11   8      205.74      168.38     16.41 o 
   4 -11   8     1393.10     1374.34     34.00 o 
   5 -11   8      540.87      531.32     21.62 o 
   6 -11   8      335.92      343.26     20.36 o 
   7 -11   8      461.97      417.07     21.55 o 
   8 -11   8      464.69      450.54     22.22 o 
   9 -11   8     3100.36     3213.03     56.22 o 
  10 -11   8     8898.15     9095.30    118.12 o 
  11 -11   8     2293.51     2397.94     47.25 o 
  12 -11   8     1338.15     1404.26     35.63 o 
  13 -11   8      437.16      390.12     32.91 o 
  14 -11   8      719.07      700.96     49.06 o 
 -11 -10   8      385.45      480.71     45.17 o 
 -10 -10   8      616.96      634.10     41.18 o 
  -9 -10   8     1271.79     1295.70     50.66 o 
  -8 -10   8     2572.31     2501.87     78.06 o 
  -7 -10   8     1253.70     1207.65     45.43 o 
  -6 -10   8      384.54      314.00     23.12 o 
  -5 -10   8     3658.46     3797.92     62.30 o 
  -4 -10   8     1414.65     1474.55     35.78 o 
  -3 -10   8     2933.92     2805.53     47.92 o 
  -2 -10   8     2905.83     2787.42     39.68 o 
  -1 -10   8      248.61      240.31     12.12 o 
   0 -10   8      274.04      239.28     15.21 o 
   1 -10   8     1013.59      969.30     22.24 o 
   2 -10   8      108.65       79.88     12.34 o 
   3 -10   8     4880.89     4942.46     70.86 o 
   4 -10   8     6235.09     6094.74     84.92 o 
   5 -10   8     1243.98     1214.19     30.40 o 
   6 -10   8       20.93       10.85     12.45 o 
   7 -10   8     1069.78     1134.36     30.94 o 
   8 -10   8     4174.80     4105.33     58.68 o 
   9 -10   8    11699.81    11796.85    132.50 o 
  10 -10   8     4823.49     4970.50     67.61 o 
  11 -10   8     2628.11     2622.43     44.87 o 
  12 -10   8       80.39      100.07     15.16 o 
  13 -10   8     2164.36     2308.31     55.10 o 
 -12  -9   8      327.75      327.22     28.89 o 
 -11  -9   8      186.62      237.07     21.98 o 
 -10  -9   8     3595.88     3843.16     57.91 o 
  -9  -9   8     3845.98     3810.49     55.43 o 
  -8  -9   8     4116.44     4072.41     55.97 o 
  -7  -9   8     1581.00     1569.23     32.21 o 
  -6  -9   8      749.19      734.16     22.16 o 
  -5  -9   8      973.87      975.19     28.47 o 
  -4  -9   8       90.79       79.85      9.72 o 
  -3  -9   8        6.32       11.23      8.75 o 
  -2  -9   8     4386.81     4301.82     49.00 o 
  -1  -9   8     4633.29     4538.68     49.19 o 
   0  -9   8      462.06      431.17     12.90 o 
   1  -9   8      373.31      359.18     13.46 o 
   2  -9   8      335.05      326.28     16.98 o 
   3  -9   8    24352.87    25113.33    230.99 o 
   4  -9   8     5199.80     5436.90     63.72 o 
   5  -9   8       83.03       79.41     11.77 o 
   6  -9   8     4527.82     4459.07     56.92 o 
   7  -9   8      103.70      110.86     12.84 o 
   8  -9   8      819.69      793.21     23.58 o 
   9  -9   8     2583.45     2597.98     42.46 o 
  10  -9   8     4414.76     4453.39     61.30 o 
  11  -9   8      106.16       94.24     14.78 o 
  12  -9   8        3.65      -10.34     13.70 o 
  13  -9   8       96.80      103.33     23.42 o 
  14  -9   8      919.52     1044.83     48.57 o 
 -13  -8   8      923.20      976.93     41.84 o 
 -12  -8   8       82.05       51.67     20.84 o 
 -11  -8   8       78.68       43.17     17.82 o 
 -10  -8   8       40.25        5.95     15.56 o 
  -9  -8   8     1568.78     1497.97     38.02 o 
  -8  -8   8       45.26       48.51     13.58 o 
  -7  -8   8     5946.19     5798.21     66.76 o 
  -6  -8   8       35.69       15.48      9.92 o 
  -5  -8   8      131.52      119.10      9.62 o 
  -4  -8   8       83.30       89.51      8.38 o 
  -3  -8   8     2487.82     2554.98     29.21 o 
  -2  -8   8     1984.56     1984.54     23.33 o 
  -1  -8   8     4067.37     3965.06     37.94 o 
   0  -8   8      271.42      336.07     12.71 o 
   1  -8   8     1690.58     1871.06     24.62 o 
   2  -8   8      409.69      416.38     12.09 o 
   3  -8   8    26463.50    26583.20    217.42 o 
   4  -8   8     9311.49     9195.08     92.73 o 
   5  -8   8      414.47      409.46     14.08 o 
   6  -8   8     5481.53     5619.84     69.93 o 
   7  -8   8       30.29       49.84     13.35 o 
   8  -8   8     6935.79     6917.09     83.17 o 
   9  -8   8       88.92       86.48     11.76 o 
  10  -8   8     1113.94     1069.36     25.72 o 
  11  -8   8      157.25      193.45     26.14 o 
  12  -8   8        7.36       14.85     15.19 o 
  13  -8   8      592.27      605.29     26.08 o 
  14  -8   8       66.99       74.69     28.85 o 
 -13  -7   8     1149.32     1263.42     41.91 o 
 -12  -7   8      269.27      272.30     24.03 o 
 -11  -7   8     1370.46     1351.53     40.79 o 
 -10  -7   8      360.83      389.86     21.78 o 
  -9  -7   8       18.20       28.68     14.18 o 
  -8  -7   8      618.44      605.30     22.25 o 
  -7  -7   8     5376.06     5474.37     64.04 o 
  -6  -7   8       20.22       14.61      9.04 o 
  -5  -7   8      252.27      240.73     10.65 o 
  -4  -7   8     2265.26     2288.08     26.74 o 
  -3  -7   8    20861.13    20689.24    149.38 o 
  -2  -7   8     8991.15     9243.23     68.20 o 
  -1  -7   8    24624.71    24765.86    171.55 o 
   0  -7   8    13892.79    13970.31    112.82 o 
   1  -7   8     1509.04     1365.35     19.62 o 
   2  -7   8       60.61       48.96     10.86 o 
   3  -7   8      655.98      784.09     14.76 o 
   4  -7   8     2485.74     2361.87     28.79 o 
   5  -7   8      718.49      772.77     18.13 o 
   6  -7   8     4183.65     4205.38     47.93 o 
   7  -7   8      288.99      320.58     22.05 o 
   8  -7   8      359.40      360.63     14.72 o 
   9  -7   8      436.98      408.14     20.57 o 
  10  -7   8      276.78      287.06     15.67 o 
  11  -7   8     9517.75     9782.97    122.57 o 
  12  -7   8      948.57     1026.74     29.52 o 
  13  -7   8        6.80       25.48     14.09 o 
  14  -7   8        2.08        2.71     14.75 o 
 -14  -6   8       25.00       47.28     28.07 o 
 -13  -6   8      168.83      182.38     28.15 o 
 -12  -6   8     1740.33     1809.76     56.87 o 
 -11  -6   8     1492.80     1462.26     44.13 o 
 -10  -6   8        0.89      -15.19     16.53 o 
  -9  -6   8     3128.99     3166.88     49.71 o 
  -8  -6   8     1040.38     1077.26     26.39 o 
  -7  -6   8     6153.41     6136.14     62.30 o 
  -6  -6   8     2180.71     2054.83     26.59 o 
  -5  -6   8       11.88       13.16      6.20 o 
  -4  -6   8    10119.68     9861.54     72.50 o 
  -3  -6   8     7536.17     7466.84     61.15 o 
  -2  -6   8      634.19      589.09     15.84 o 
  -1  -6   8    21452.22    21359.29    149.98 o 
   0  -6   8    21320.12    20878.37    149.56 o 
   1  -6   8      730.41      847.60     13.82 o 
   2  -6   8      895.94      743.62     13.72 o 
   3  -6   8    13902.03    14438.53    105.64 o 
   4  -6   8      864.90      834.95     12.72 o 
   5  -6   8     2502.60     2528.38     28.93 o 
   6  -6   8     1420.17     1474.86     21.50 o 
   7  -6   8       28.18       30.40      9.08 o 
   8  -6   8     6389.64     6282.00     66.49 o 
   9  -6   8     1635.31     1753.41     28.33 o 
  10  -6   8      275.66      305.95     14.13 o 
  11  -6   8    18093.34    18515.86    235.76 o 
  12  -6   8     4044.58     3989.29     75.57 o 
  13  -6   8      182.57      183.37     20.81 o 
  14  -6   8       47.66       15.33     17.14 o 
  15  -6   8      504.33      530.34     26.03 o 
 -14  -5   8      987.82     1076.64     63.55 o 
 -13  -5   8     4163.63     4232.54     86.23 o 
 -12  -5   8     1267.40     1185.72     45.43 o 
 -11  -5   8     1091.31     1035.39     34.31 o 
 -10  -5   8      125.51      167.35     19.03 o 
  -9  -5   8      337.62      267.74     17.68 o 
  -8  -5   8     9038.48     8976.48     88.42 o 
  -7  -5   8     3823.73     3779.94     44.57 o 
  -6  -5   8      124.73      131.37      8.20 o 
  -5  -5   8     3530.51     3544.78     32.88 o 
  -4  -5   8     6489.00     6145.61     47.32 o 
  -3  -5   8      967.36      924.72     14.22 o 
  -2  -5   8       82.80      149.15      6.56 o 
  -1  -5   8      244.68      145.07      5.79 o 
   0  -5   8     2993.10     3211.18     36.94 o 
   1  -5   8    23305.69    24458.08    190.99 o 
   2  -5   8      213.69      190.84      9.07 o 
   3  -5   8      171.90      255.38      7.43 o 
   4  -5   8       11.73       13.00      4.87 o 
   5  -5   8    31505.19    31400.61    247.91 o 
   6  -5   8     1815.02     1977.17     25.49 o 
   7  -5   8     2797.39     2784.26     35.91 o 
   8  -5   8      168.62      192.51     15.10 o 
   9  -5   8     5360.60     5271.30     72.82 o 
  10  -5   8      560.96      603.41     23.64 o 
  11  -5   8     2718.43     2678.64     45.25 o 
  12  -5   8     4062.73     4001.70     57.66 o 
  13  -5   8        0.63      -20.99     13.43 o 
  14  -5   8      605.08      648.19     28.23 o 
  15  -5   8        2.46      -15.16     19.58 o 
 -14  -4   8     3646.67     3874.98     82.34 o 
 -13  -4   8      592.35      625.30     33.86 o 
 -12  -4   8       24.73       24.55     19.64 o 
 -11  -4   8      581.95      532.19     27.65 o 
 -10  -4   8      302.28      251.14     19.41 o 
  -9  -4   8     6525.26     6410.76     82.78 o 
  -8  -4   8    15272.31    15112.37    134.21 o 
  -7  -4   8    11641.66    11358.93    100.20 o 
  -6  -4   8       44.35       65.21      7.82 o 
  -5  -4   8     2430.11     2424.82     24.47 o 
  -4  -4   8     5368.40     5317.19     41.15 o 
  -3  -4   8    15165.59    15317.30    102.87 o 
  -2  -4   8     8475.03     8422.07     59.89 o 
  -1  -4   8     7366.78     7770.13     57.00 o 
   0  -4   8      293.48      375.15      6.84 o 
   1  -4   8     9769.39     9732.21     88.07 o 
   2  -4   8      163.98      242.16      9.63 o 
   3  -4   8       26.27       44.70      5.85 o 
   4  -4   8    18098.02    18985.68    153.05 o 
   5  -4   8    34620.57    33122.08    261.27 o 
   6  -4   8      864.73      827.35     21.34 o 
   7  -4   8      190.10      242.27     19.03 o 
   8  -4   8     1922.99     1846.69     32.71 o 
   9  -4   8      265.82      241.20     20.64 o 
  10  -4   8     4530.30     4528.44     77.83 o 
  11  -4   8     1565.95     1520.10     34.76 o 
  12  -4   8      257.38      281.49     25.37 o 
  13  -4   8      120.82      129.87     17.88 o 
  14  -4   8       39.98       60.05     18.70 o 
  15  -4   8      473.29      502.12     31.31 o 
 -15  -3   8       44.73       36.44     26.23 o 
 -14  -3   8     2739.71     2956.31     65.21 o 
 -13  -3   8        5.10       18.73     19.64 o 
 -12  -3   8      478.87      463.46     27.63 o 
 -11  -3   8     1107.44     1084.00     35.92 o 
 -10  -3   8      194.48      167.42     18.58 o 
  -9  -3   8     3980.00     3813.94     61.62 o 
  -8  -3   8      233.91      277.66     14.68 o 
  -7  -3   8     1933.12     1938.59     29.22 o 
  -6  -3   8     3073.95     3033.61     35.57 o 
  -5  -3   8     5171.11     5276.08     51.26 o 
  -4  -3   8    10032.50     9896.63     68.10 o 
  -3  -3   8      168.65      135.89      5.41 o 
  -2  -3   8       53.86      128.50      8.60 o 
  -1  -3   8    10628.36    10780.62     78.81 o 
   0  -3   8    57178.26    59397.16    378.29 o 
   1  -3   8     1694.65     1739.81     20.57 o 
   2  -3   8     4363.24     4136.38     44.36 o 
   3  -3   8     2469.18     2341.15     25.39 o 
   4  -3   8    21717.51    21725.90    211.44 o 
   5  -3   8     1085.58     1149.29     20.89 o 
   6  -3   8      624.52      588.47     15.82 o 
   7  -3   8     4248.92     4180.28     51.37 o 
   8  -3   8     2077.37     1878.72     34.19 o 
   9  -3   8     8925.29     8637.58    104.47 o 
  10  -3   8      190.97      143.26     18.84 o 
  11  -3   8      397.16      393.47     21.73 o 
  12  -3   8     1131.28     1173.93     29.81 o 
  13  -3   8      446.99      493.00     25.56 o 
  14  -3   8      129.40      116.58     23.18 o 
  15  -3   8      354.36      380.47     30.56 o 
 -15  -2   8     1509.18     1508.12     51.85 o 
 -14  -2   8        0.00      -10.06     19.98 o 
 -13  -2   8       26.47        4.01     18.98 o 
 -12  -2   8     1263.25     1257.73     39.16 o 
 -11  -2   8      580.79      556.32     28.83 o 
 -10  -2   8     5608.05     5776.41     82.51 o 
  -9  -2   8      315.17      282.33     17.49 o 
  -8  -2   8     7237.44     7323.78     78.55 o 
  -7  -2   8       48.00       66.79      8.43 o 
  -6  -2   8     9332.22     9859.00     85.70 o 
  -5  -2   8     1886.63     1832.73     22.27 o 
  -4  -2   8      515.37      530.72      9.10 o 
  -3  -2   8     5846.26     6428.59     48.94 o 
  -2  -2   8    62643.74    65850.63    410.62 o 
  -1  -2   8       39.45       -0.59      4.24 o 
   0  -2   8    38332.94    37947.85    252.84 o 
   1  -2   8    12418.79    13211.03    117.10 o 
   2  -2   8    32753.76    34016.17    273.82 o 
   3  -2   8     4844.47     5072.36     55.84 o 
   4  -2   8      543.08      566.13     14.73 o 
   5  -2   8     1756.95     1898.26     30.76 o 
   6  -2   8      596.30      518.79     14.26 o 
   7  -2   8     2093.85     2131.04     45.00 o 
   8  -2   8      457.61      481.55     22.86 o 
   9  -2   8     1456.64     1442.84     32.69 o 
  10  -2   8     4344.66     4235.39     68.57 o 
  11  -2   8      353.42      368.58     19.60 o 
  12  -2   8     2706.13     2641.68     77.53 o 
  13  -2   8     6567.65     6518.71     94.77 o 
  14  -2   8       22.28       32.10     20.18 o 
 -15  -1   8      186.74      171.88     27.32 o 
 -14  -1   8      425.62      348.01     27.58 o 
 -13  -1   8      230.09      238.03     25.27 o 
 -12  -1   8      364.16      352.37     28.74 o 
 -11  -1   8      374.87      310.77     22.33 o 
 -10  -1   8    10010.17     9833.51    120.79 o 
  -9  -1   8      160.96      111.90     13.59 o 
  -8  -1   8      385.40      375.54     14.84 o 
  -7  -1   8      210.68      230.01     11.10 o 
  -6  -1   8    23413.42    23840.51    198.23 o 
  -5  -1   8     1908.60     1861.75     20.01 o 
  -4  -1   8      502.48      572.34      8.66 o 
  -3  -1   8     3998.53     3954.12     29.96 o 
  -2  -1   8    22537.31    22393.16    159.03 o 
  -1  -1   8     2168.17     2036.78     17.89 o 
   0  -1   8      783.30      825.61      9.91 o 
   1  -1   8    15422.32    15347.83    122.00 o 
   2  -1   8    13579.85    14573.92    128.49 o 
   3  -1   8    22616.72    22273.76    205.62 o 
   4  -1   8     3378.91     3084.32     42.72 o 
   5  -1   8     1505.76     1341.46     23.20 o 
   6  -1   8     4958.37     4861.21     59.17 o 
   7  -1   8        0.37       42.56     10.88 o 
   8  -1   8     4824.91     4748.24     66.69 o 
   9  -1   8       67.96       83.89     13.98 o 
  10  -1   8     8988.50     8720.04    111.41 o 
  11  -1   8     1848.55     1772.51     39.18 o 
  12  -1   8     5730.56     5524.45     90.42 o 
  13  -1   8     4173.29     4244.73     79.29 o 
  14  -1   8     1370.26     1414.06     72.98 o 
 -15   0   8     3067.71     3253.09     71.65 o 
 -14   0   8      932.79      973.08     36.79 o 
 -13   0   8       99.62      102.48     20.09 o 
 -12   0   8    10450.71    10471.56    154.80 o 
 -11   0   8        9.64       20.38     15.63 o 
 -10   0   8      761.03      757.20     26.58 o 
  -9   0   8       29.95       27.42     10.16 o 
  -8   0   8     1779.51     1636.21     29.15 o 
  -7   0   8    19995.28    20038.90    163.30 o 
  -6   0   8    22460.79    21831.40    163.69 o 
  -5   0   8     3134.89     3412.92     31.13 o 
  -4   0   8       78.57      120.19      6.62 o 
  -3   0   8     3328.65     3407.23     27.43 o 
  -2   0   8    11488.33    13032.95     96.70 o 
  -1   0   8     3590.92     3685.40     29.20 o 
   0   0   8      608.25      690.03      9.80 o 
   1   0   8     1811.12     1703.80     17.47 o 
   2   0   8     9155.46     8704.91     81.61 o 
   3   0   8       31.21       33.72      5.54 o 
   4   0   8      919.67      826.79     14.37 o 
   5   0   8     8942.38     8902.52     90.66 o 
   6   0   8    16690.18    16130.10    191.30 o 
   7   0   8       21.55       43.01     12.91 o 
   8   0   8     5489.47     5606.90     76.92 o 
   9   0   8      112.29      128.76     16.00 o 
  10   0   8        8.20       26.36     13.95 o 
  11   0   8       33.99       33.10     18.08 o 
  12   0   8     4228.61     4107.24    159.11 o 
  13   0   8        1.53       -8.05     20.83 o 
  14   0   8      758.16      799.95     41.01 o 
 -16   1   8     1734.25     1800.15     97.61 o 
 -15   1   8      840.67      884.11     38.62 o 
 -14   1   8      436.76      412.28     28.87 o 
 -13   1   8       70.00       64.11     18.37 o 
 -12   1   8     2548.64     2599.60     62.06 o 
 -11   1   8     1050.99     1005.78     38.38 o 
 -10   1   8      185.72      205.21     16.30 o 
  -9   1   8        5.14       14.26      9.76 o 
  -8   1   8       77.21       49.41      7.77 o 
  -7   1   8    21320.00    20480.97    160.13 o 
  -6   1   8     6093.11     5919.23     52.20 o 
  -5   1   8    40080.48    40442.50    263.03 o 
  -4   1   8      322.75      312.13      8.95 o 
  -3   1   8     8991.80     9722.17     77.31 o 
  -2   1   8    50693.78    50855.36    393.22 o 
  -1   1   8     1175.46     1335.44     15.39 o 
   0   1   8     1213.29     1285.23     17.75 o 
   1   1   8     8788.60     8610.21     64.18 o 
   2   1   8     4038.83     3169.42     38.78 o 
   3   1   8     3500.52     3485.38     53.36 o 
   4   1   8      255.05      308.47     14.35 o 
   5   1   8     3021.70     2805.76     35.66 o 
   6   1   8    21618.38    21583.88    212.25 o 
   7   1   8      474.82      512.53     17.98 o 
   8   1   8      103.12      103.94     13.19 o 
   9   1   8      843.20      876.39     25.78 o 
  10   1   8     1648.94     1652.31     33.93 o 
  11   1   8     3625.29     3527.36     59.31 o 
  12   1   8      601.29      586.76     32.45 o 
  13   1   8      427.42      367.16     30.02 o 
  14   1   8       12.70       18.89     25.69 o 
 -16   2   8     1453.20     1476.12     58.63 o 
 -15   2   8      671.43      582.76     43.36 o 
 -14   2   8      449.14      488.69     29.59 o 
 -13   2   8     2787.05     2754.31     67.31 o 
 -12   2   8      300.55      349.48     36.13 o 
 -11   2   8     1655.05     1671.36     38.87 o 
 -10   2   8     2315.29     2255.35     41.88 o 
  -9   2   8     4663.07     4522.31     59.86 o 
  -8   2   8    11735.17    11577.15    106.52 o 
  -7   2   8       61.08       62.33      5.84 o 
  -6   2   8      182.20      170.85      9.03 o 
  -5   2   8     4858.79     4795.66     41.04 o 
  -4   2   8    15138.01    14629.13    121.80 o 
  -3   2   8     1430.63     1281.73     15.87 o 
  -2   2   8     1617.19     1347.53     15.14 o 
  -1   2   8     3719.83     3846.76     51.22 o 
   0   2   8     2231.78     2114.80     22.61 o 
   1   2   8     9660.03    10190.63     79.00 o 
   2   2   8    31263.97    32134.73    240.90 o 
   3   2   8       50.75       53.12      7.30 o 
   4   2   8       17.07       32.98      7.63 o 
   5   2   8     4638.94     4459.76     60.90 o 
   6   2   8     7188.47     6930.72     80.39 o 
   7   2   8        2.78       12.36     10.98 o 
   8   2   8      110.15       83.85     11.86 o 
   9   2   8     1237.32     1255.91     30.11 o 
  10   2   8      622.99      554.32     25.96 o 
  11   2   8      151.17      102.00     18.36 o 
  12   2   8     1980.15     1911.27     46.32 o 
  13   2   8     1451.12     1422.18     66.04 o 
  14   2   8     1414.78     1563.35     64.85 o 
 -16   3   8      822.84      868.01     44.51 o 
 -15   3   8     2304.72     2327.42     76.52 o 
 -14   3   8      764.81      792.55     36.53 o 
 -13   3   8     1259.15     1193.00     46.08 o 
 -12   3   8     1459.00     1460.70     75.11 o 
 -11   3   8      565.61      554.93     24.70 o 
 -10   3   8     2880.15     2801.34     70.43 o 
  -9   3   8     1966.58     2108.73     41.59 o 
  -8   3   8    27805.25    27283.95    235.96 o 
  -7   3   8     7475.60     7603.28     77.23 o 
  -6   3   8       79.50       98.32      7.05 o 
  -5   3   8      908.48      867.73     15.85 o 
  -4   3   8    13103.21    12290.92    104.28 o 
  -3   3   8    10722.45    10077.53     97.42 o 
  -2   3   8    11323.25    11620.93     90.22 o 
  -1   3   8     4688.15     4435.60     43.21 o 
   0   3   8     7176.51     7677.06     65.15 o 
   1   3   8    19193.02    18891.62    140.96 o 
   2   3   8    19961.14    19641.35    144.36 o 
   3   3   8    12781.72    12468.69    106.83 o 
   4   3   8     3459.33     3263.49     41.36 o 
   5   3   8     2360.91     2210.62     32.90 o 
   6   3   8     4031.59     3765.04     52.62 o 
   7   3   8      227.47      208.61     14.75 o 
   8   3   8     1099.14     1019.28     26.53 o 
   9   3   8     1736.75     1765.93     40.40 o 
  10   3   8     3657.87     3410.85     60.26 o 
  11   3   8     1496.96     1379.85     46.25 o 
  12   3   8     2151.06     2079.65     57.77 o 
  13   3   8      287.64      221.02     35.06 o 
 -16   4   8     1437.11     1411.40     61.52 o 
 -15   4   8     1234.30     1202.29     44.64 o 
 -14   4   8      297.01      340.54     27.09 o 
 -13   4   8     2720.43     2640.45     75.58 o 
 -12   4   8       43.61       38.12     18.42 o 
 -11   4   8     3662.73     3572.52     61.44 o 
 -10   4   8      558.58      497.69     22.07 o 
  -9   4   8    12095.50    11993.37    123.33 o 
  -8   4   8       17.56       18.63     14.23 o 
  -7   4   8     1912.87     1818.82     29.98 o 
  -6   4   8       49.25       78.04      5.97 o 
  -5   4   8    49334.12    49542.48    423.83 o 
  -4   4   8     8410.58     8653.26     79.86 o 
  -3   4   8      230.23      307.17     11.70 o 
  -2   4   8     3022.94     3409.10     33.58 o 
  -1   4   8       12.00       13.29      4.68 o 
   0   4   8     8749.75     8981.66     81.21 o 
   1   4   8        0.33        8.31      5.02 o 
   2   4   8        0.84        6.21      5.74 o 
   3   4   8     9276.32     9327.14     79.50 o 
   4   4   8     5268.70     5115.99     55.51 o 
   5   4   8     2373.89     2257.58     32.74 o 
   6   4   8     1369.83     1391.30     29.94 o 
   7   4   8     2546.50     2486.65     40.62 o 
   8   4   8       99.13      103.42     19.60 o 
   9   4   8     2493.53     2459.99     63.48 o 
  10   4   8     4428.23     4334.02     81.24 o 
  11   4   8     1436.75     1452.94     48.97 o 
  12   4   8      261.25      206.25     29.50 o 
  13   4   8      337.08      370.99     42.08 o 
 -16   5   8     2129.84     2321.22    127.85 o 
 -15   5   8     2055.63     2121.18     59.80 o 
 -14   5   8       37.42       32.81     20.11 o 
 -13   5   8     3624.07     3745.82     73.53 o 
 -12   5   8        4.85      -10.26     15.73 o 
 -11   5   8     2840.21     2722.02     56.80 o 
 -10   5   8     3003.45     2925.78     57.51 o 
  -9   5   8     3578.18     3520.37     52.83 o 
  -8   5   8    11517.83    11139.81    122.43 o 
  -7   5   8     1223.67     1185.37     25.70 o 
  -6   5   8     3027.72     3397.82     43.06 o 
  -5   5   8    45421.36    45698.21    529.01 o 
  -4   5   8    11239.91    11974.00    113.07 o 
  -3   5   8     5063.29     5168.29     57.02 o 
  -2   5   8     1270.94     1404.21     19.89 o 
  -1   5   8     5472.54     5354.23     55.63 o 
   0   5   8    21002.19    19745.10    164.24 o 
   1   5   8     3015.00     2999.70     40.66 o 
   2   5   8      705.05      765.19     15.81 o 
   3   5   8     4096.43     4082.54     42.21 o 
   4   5   8      289.26      287.74     14.15 o 
   5   5   8    14298.14    14091.81    139.64 o 
   6   5   8       61.15       85.28     13.49 o 
   7   5   8    12469.74    11699.54    156.39 o 
   8   5   8     6896.30     7017.76    118.48 o 
   9   5   8     1606.78     1515.55     79.74 o 
  10   5   8     1034.91      994.74     40.84 o 
  11   5   8     1175.76     1169.19     46.20 o 
  12   5   8      284.38      286.24     39.13 o 
 -16   6   8        1.93      -17.79     23.40 o 
 -15   6   8     2930.42     3126.77     69.60 o 
 -14   6   8       40.32       43.19     20.32 o 
 -13   6   8     1051.01     1073.97     38.72 o 
 -12   6   8      108.92      120.83     18.92 o 
 -11   6   8     1122.56     1104.99     40.53 o 
 -10   6   8     4612.66     4379.83     75.73 o 
  -9   6   8      399.47      351.79     23.36 o 
  -8   6   8      303.85      266.69     16.57 o 
  -7   6   8        9.48       48.94      8.48 o 
  -6   6   8     5339.68     5109.34     57.54 o 
  -5   6   8      288.35      271.92     11.22 o 
  -4   6   8    16632.02    16283.41    147.29 o 
  -3   6   8    16364.05    16486.27    164.87 o 
  -2   6   8      111.17      119.12     12.15 o 
  -1   6   8    16917.12    16923.44    138.27 o 
   0   6   8     2805.46     2593.57     33.91 o 
   1   6   8     2777.80     2517.60     33.88 o 
   2   6   8     1954.74     1907.16     25.14 o 
   3   6   8     9813.24    10056.22     92.19 o 
   4   6   8      736.13      691.04     21.55 o 
   5   6   8     3011.70     2955.60     52.00 o 
   6   6   8      247.23      209.80     17.88 o 
   7   6   8     3623.66     3395.69    102.69 o 
   8   6   8     5203.00     5410.85     92.61 o 
   9   6   8       59.82       51.89     22.11 o 
  10   6   8      355.38      420.71     32.97 o 
  11   6   8     4095.25     4205.59     87.05 o 
  12   6   8     1333.27     1272.13     62.06 o 
 -16   7   8      146.19      147.14     26.62 o 
 -15   7   8     1137.27     1124.15     42.78 o 
 -14   7   8      246.98      192.70     33.44 o 
 -13   7   8     3526.39     3488.84     70.22 o 
 -12   7   8      896.31      819.12     37.17 o 
 -11   7   8     2731.68     2711.50     63.43 o 
 -10   7   8      442.63      421.40     52.03 o 
  -9   7   8      276.38      295.14     22.79 o 
  -8   7   8     8273.81     8372.36    108.26 o 
  -7   7   8    17038.98    17345.43    208.99 o 
  -6   7   8     1197.18     1141.92     26.28 o 
  -5   7   8    21828.96    21082.77    211.25 o 
  -4   7   8     1657.28     1685.19     29.01 o 
  -3   7   8     3070.48     3104.36     43.53 o 
  -2   7   8     5205.57     5015.24     48.19 o 
  -1   7   8     4119.29     4099.50     40.39 o 
   0   7   8     3067.80     3138.46     35.84 o 
   1   7   8     1561.78     1525.61     26.26 o 
   2   7   8       75.49       71.79      9.22 o 
   3   7   8     9379.42     9215.09     92.76 o 
   4   7   8      301.82      306.32     15.58 o 
   5   7   8     3720.24     3831.30     80.59 o 
   6   7   8      784.77      747.17     33.94 o 
   7   7   8      263.32      269.03     23.61 o 
   8   7   8      402.27      290.67     27.93 o 
   9   7   8      117.87       53.31     23.22 o 
  10   7   8      504.08      474.25     35.23 o 
  11   7   8     1177.98     1073.87     68.28 o 
 -15   8   8       37.80       44.22     22.99 o 
 -14   8   8     2014.66     1974.67     59.27 o 
 -13   8   8      145.08      128.94     22.88 o 
 -12   8   8      526.97      481.19     29.56 o 
 -11   8   8      117.28      140.94     21.34 o 
 -10   8   8     2319.01     2373.96     54.13 o 
  -9   8   8      875.40      958.53     34.29 o 
  -8   8   8     3514.94     3475.19     72.50 o 
  -7   8   8    18557.10    18563.61    201.98 o 
  -6   8   8     2437.61     2320.95     40.79 o 
  -5   8   8     4429.81     4433.08     58.50 o 
  -4   8   8     2822.37     2861.86     42.12 o 
  -3   8   8     1797.52     1718.04     35.58 o 
  -2   8   8      153.41      147.41     10.58 o 
  -1   8   8      180.61      166.91     10.02 o 
   0   8   8     2381.62     2222.44     35.59 o 
   1   8   8     3035.53     3168.20     41.93 o 
   2   8   8       18.54       28.93      9.44 o 
   3   8   8     4315.11     4128.74     51.89 o 
   4   8   8     6138.94     5980.01     79.50 o 
   5   8   8    13212.45    13269.79    168.85 o 
   6   8   8       14.85       21.83     18.18 o 
   7   8   8      196.01      199.75     23.80 o 
   8   8   8      494.73      460.25     28.08 o 
   9   8   8     1200.99     1208.37     47.42 o 
  10   8   8      918.42      820.71     43.60 o 
  11   8   8     1628.16     1661.97     72.87 o 
 -15   9   8       98.14       88.30     25.29 o 
 -14   9   8     1749.65     1656.33     53.99 o 
 -13   9   8       66.73       77.47     22.23 o 
 -12   9   8     1559.82     1476.68     49.23 o 
 -11   9   8      799.76      855.22     62.54 o 
 -10   9   8     1282.34     1263.21     44.23 o 
  -9   9   8      226.12      241.76     21.75 o 
  -8   9   8       47.87       55.55     12.84 o 
  -7   9   8     2768.61     2709.32     46.20 o 
  -6   9   8     4524.29     4449.22     64.62 o 
  -5   9   8      108.85       92.83     11.72 o 
  -4   9   8     4035.57     3825.24     53.29 o 
  -3   9   8     6981.92     6634.09     80.44 o 
  -2   9   8     1467.16     1483.17     31.66 o 
  -1   9   8     1589.38     1516.33     27.69 o 
   0   9   8    11079.03    10952.17    114.96 o 
   1   9   8     1131.71     1116.41     26.50 o 
   2   9   8     2019.07     1971.67     40.20 o 
   3   9   8      574.48      553.09     24.34 o 
   4   9   8     4599.44     4347.55     79.80 o 
   5   9   8     2195.31     2191.44     51.18 o 
   6   9   8      159.65      199.92     23.58 o 
   7   9   8     2316.16     2555.62     59.91 o 
   8   9   8     3287.60     3546.56     68.48 o 
   9   9   8      422.07      486.93     38.89 o 
  10   9   8        1.34       12.16     33.35 o 
 -15  10   8     1217.99     1184.77     67.23 o 
 -14  10   8     2506.80     2550.01     68.28 o 
 -13  10   8     1109.65     1112.89     53.62 o 
 -12  10   8     4476.25     4543.44     95.14 o 
 -11  10   8      576.50      568.10     33.71 o 
 -10  10   8       12.54       24.56     19.62 o 
  -9  10   8     1067.11      990.43     41.85 o 
  -8  10   8      355.64      341.45     21.18 o 
  -7  10   8      260.93      257.71     18.15 o 
  -6  10   8      312.95      340.68     19.58 o 
  -5  10   8      366.01      397.34     18.15 o 
  -4  10   8     2629.17     2648.88     43.70 o 
  -3  10   8      215.78      239.68     15.82 o 
  -2  10   8     2734.81     2801.13     45.94 o 
  -1  10   8     5001.26     4916.61     67.55 o 
   0  10   8     4768.13     4827.89     68.65 o 
   1  10   8    11366.50    11641.72    137.31 o 
   2  10   8     4156.14     4125.34     76.99 o 
   3  10   8       53.00       58.80     19.02 o 
   4  10   8     3790.63     3673.89     73.62 o 
   5  10   8      205.47      260.52     35.66 o 
   6  10   8     1419.13     1400.88     59.49 o 
   7  10   8     1645.23     1749.26     60.86 o 
   8  10   8     2956.91     3285.35     96.08 o 
   9  10   8     1860.29     2027.05    120.68 o 
 -15  11   8       16.26        8.88     25.99 o 
 -14  11   8      766.89      680.14     38.38 o 
 -13  11   8     1119.50     1138.04     52.84 o 
 -12  11   8       10.58       43.43     32.32 o 
 -11  11   8     1839.58     1847.41     57.65 o 
 -10  11   8      578.04      558.22     44.94 o 
  -9  11   8       72.57      100.22     17.31 o 
  -8  11   8      848.79      807.74     31.10 o 
  -7  11   8     1323.61     1281.81     43.74 o 
  -6  11   8     6337.62     6276.83    100.82 o 
  -5  11   8      166.42      154.35     16.95 o 
  -4  11   8      239.66      235.94     24.99 o 
  -3  11   8      747.12      734.53     26.03 o 
  -2  11   8     5401.14     5249.65     81.69 o 
  -1  11   8       83.25       64.93     14.05 o 
   0  11   8      547.27      555.77     26.86 o 
   1  11   8     3366.42     3320.96     66.90 o 
   2  11   8     2027.47     2154.93     70.96 o 
   3  11   8     1273.51     1202.45     43.32 o 
   4  11   8     1392.09     1227.27     42.81 o 
   5  11   8     3856.82     3996.15     99.82 o 
   6  11   8      275.95      308.90     38.25 o 
   7  11   8      241.66      238.64     33.47 o 
   8  11   8      297.90      300.27     36.27 o 
   9  11   8      480.21      516.73     57.48 o 
 -14  12   8      236.71      226.41     58.06 o 
 -13  12   8       98.64      136.67     27.34 o 
 -12  12   8     1809.22     1748.31     73.54 o 
 -11  12   8      564.35      556.09     35.90 o 
 -10  12   8     1573.11     1543.08     88.77 o 
  -9  12   8        7.88       -7.41     16.12 o 
  -8  12   8      163.46      184.79     21.37 o 
  -7  12   8     7981.06     7979.74    123.47 o 
  -6  12   8    16519.89    16445.66    248.88 o 
  -5  12   8     3729.80     3507.81     71.22 o 
  -4  12   8     4636.68     4534.20     74.46 o 
  -3  12   8     1579.43     1438.23     41.66 o 
  -2  12   8     1738.20     1662.69     48.44 o 
  -1  12   8       54.08       37.27     18.02 o 
   0  12   8      666.33      634.22     64.81 o 
   1  12   8       42.14       41.59     16.80 o 
   2  12   8     2604.71     2605.14     70.25 o 
   3  12   8       34.23       32.95     24.94 o 
   4  12   8     1441.33     1328.56     55.45 o 
   5  12   8     2366.32     2317.32     76.22 o 
   6  12   8     1876.39     1884.73     72.32 o 
   7  12   8     2553.08     2719.03     96.57 o 
   8  12   8       69.10       60.93     42.57 o 
 -13  13   8      611.66      556.78     42.56 o 
 -12  13   8     1883.91     1815.61     69.61 o 
 -11  13   8      374.13      363.88     52.95 o 
 -10  13   8     1023.77      979.11     48.17 o 
  -9  13   8        2.26        2.39     17.99 o 
  -8  13   8     1816.22     1821.32     50.48 o 
  -7  13   8     1309.34     1418.46     46.11 o 
  -6  13   8     3278.21     3130.38     68.38 o 
  -5  13   8     2678.74     2654.89     63.29 o 
  -4  13   8      750.72      763.63     31.72 o 
  -3  13   8     1974.66     2042.88     49.16 o 
  -2  13   8        9.51       17.63     22.26 o 
  -1  13   8        2.56       22.31     25.31 o 
   0  13   8     2059.76     2210.88     61.09 o 
   1  13   8     1986.26     2232.14     65.04 o 
   2  13   8      858.69      829.72     42.97 o 
   3  13   8      361.58      337.75     32.81 o 
   4  13   8      757.85      850.40     43.76 o 
   5  13   8      523.63      584.66     65.85 o 
   6  13   8     7827.75     8269.16    147.85 o 
   7  13   8      159.24      122.53     82.76 o 
 -13  14   8     3915.31     3925.53    106.64 o 
 -12  14   8      145.31      104.83     32.55 o 
 -11  14   8      823.75      797.43     56.03 o 
 -10  14   8     2052.18     2021.38     58.90 o 
  -9  14   8       19.62       17.21     22.77 o 
  -8  14   8      183.80      164.24     26.69 o 
  -7  14   8      453.17      421.62     30.71 o 
  -6  14   8      220.91      182.87     29.32 o 
  -5  14   8      332.19      335.99     28.87 o 
  -4  14   8       63.84       40.76     19.87 o 
  -3  14   8     1241.05     1270.99     43.06 o 
  -2  14   8     2596.80     2479.37     57.33 o 
  -1  14   8     1336.34     1524.72     59.71 o 
   0  14   8     1282.02     1343.65     79.97 o 
   1  14   8      489.83      451.67     34.67 o 
   2  14   8     3133.03     3351.68     84.35 o 
   3  14   8      712.30      869.51     44.53 o 
   4  14   8       43.80       59.07     27.72 o 
   5  14   8      693.12      749.13     60.81 o 
   6  14   8     1210.10     1198.83     93.61 o 
 -12  15   8      348.08      214.43     47.17 o 
 -11  15   8      708.25      781.62     40.84 o 
 -10  15   8      336.18      323.09     58.13 o 
  -9  15   8       64.69       31.58     25.93 o 
  -8  15   8      207.42      171.50     29.82 o 
  -7  15   8      190.49      198.34     68.66 o 
  -6  15   8      884.22      847.86     44.30 o 
  -5  15   8       10.80       13.13     25.83 o 
  -4  15   8     3019.97     3105.47     71.67 o 
  -3  15   8      101.84      144.10     26.83 o 
  -2  15   8      884.80      951.55     71.75 o 
  -1  15   8      192.29      141.74     33.26 o 
   0  15   8     6618.29     7029.96    168.17 o 
   1  15   8     1089.47     1128.19     68.56 o 
   2  15   8     1809.80     1842.25    116.10 o 
   3  15   8      709.99      820.93     59.06 o 
   4  15   8        0.26       36.02     28.28 o 
 -11  16   8       42.44       22.19     27.72 o 
 -10  16   8      303.59      239.19     33.46 o 
  -9  16   8       15.18      -11.45     27.18 o 
  -8  16   8       10.01      -22.44     26.38 o 
  -7  16   8       68.92       81.11     30.33 o 
  -6  16   8      153.03      119.11     31.08 o 
  -5  16   8     5510.12     5410.76    117.05 o 
  -4  16   8     2491.05     2601.06     74.09 o 
  -3  16   8       18.08      -25.14     24.30 o 
  -2  16   8      512.09      535.40     51.11 o 
  -1  16   8      863.00      879.00     59.22 o 
   0  16   8        7.07      -62.18     50.68 o 
   1  16   8      433.25      431.33     68.02 o 
   2  16   8      516.10      463.49     65.82 o 
   3  16   8      516.61      563.38     44.97 o 
  -9  17   8      306.86      312.41     36.78 o 
  -8  17   8     1016.37     1102.77     53.37 o 
  -7  17   8       36.18        7.64     29.75 o 
  -6  17   8        1.03       16.82     31.13 o 
  -5  17   8     8584.77     8749.94    229.40 o 
  -4  17   8     1766.35     1791.37     59.78 o 
  -3  17   8       35.39      -20.19     38.84 o 
  -2  17   8      680.47      646.39     55.24 o 
  -1  17   8      701.39      743.72     58.32 o 
   0  17   8      521.58      368.35     70.02 o 
   1  17   8      206.74      205.09     62.75 o 
  -6  18   8       57.62       52.20     34.96 o 
  -5  18   8      331.98      279.35     40.66 o 
  -4  18   8      342.51      366.40    119.93 o 
  -3  18   8       63.37        8.04     39.85 o 
  -1 -18   9     1321.15     1307.52    100.51 o 
   0 -18   9      413.46      408.41     42.82 o 
   1 -18   9      111.44      141.71     35.45 o 
   2 -18   9     3037.31     3150.00     70.11 o 
   3 -18   9      528.59      527.10     47.71 o 
   4 -18   9      101.60       85.79     33.12 o 
   5 -18   9       62.23       25.40     30.85 o 
   6 -18   9     3221.38     3365.73     88.75 o 
   7 -18   9      166.68      201.71     34.42 o 
  -3 -17   9       51.77       45.78     43.18 o 
  -2 -17   9       14.41       23.73     40.58 o 
  -1 -17   9     3081.73     3128.82     87.73 o 
   0 -17   9     4486.01     4843.77    168.93 o 
   1 -17   9      205.40      157.38     28.16 o 
   2 -17   9     2861.37     2921.54     74.45 o 
   3 -17   9       12.25       -1.88     25.23 o 
   4 -17   9      250.46      284.70     31.43 o 
   5 -17   9     2561.18     2459.45     74.36 o 
   6 -17   9     1600.74     1650.02    101.95 o 
   7 -17   9       38.18       32.24     33.96 o 
   8 -17   9      175.79      153.92     29.96 o 
   9 -17   9      461.96      428.34    120.43 o 
  -5 -16   9      644.89      544.22     60.84 o 
  -4 -16   9     1976.10     2083.70     91.53 o 
  -3 -16   9     1078.73     1075.53     68.95 o 
  -2 -16   9      128.38      142.23     33.05 o 
  -1 -16   9     2201.22     2105.88     70.56 o 
   0 -16   9     2694.46     2733.51     78.05 o 
   1 -16   9      324.31      381.48     40.15 o 
   2 -16   9       80.24       51.75     25.15 o 
   3 -16   9     1255.80     1182.89     46.76 o 
   4 -16   9      274.46      245.98     29.50 o 
   5 -16   9     2301.15     2297.05     61.38 o 
   6 -16   9       49.41       50.11     26.12 o 
   7 -16   9     1154.73     1330.03     52.53 o 
   8 -16   9      182.18      190.55     29.26 o 
   9 -16   9       84.31        9.66     31.37 o 
  10 -16   9      777.63      628.88     57.77 o 
  -7 -15   9     2348.16     2496.41     86.38 o 
  -6 -15   9       24.11        5.43     25.27 o 
  -5 -15   9     5354.12     5722.34    106.79 o 
  -4 -15   9     2132.43     2105.27     60.25 o 
  -3 -15   9      924.76      974.95     62.92 o 
  -2 -15   9      112.19      148.89     30.71 o 
  -1 -15   9      212.71      271.37     32.99 o 
   0 -15   9     1012.77      965.58     36.71 o 
   1 -15   9     1091.68     1154.77     40.48 o 
   2 -15   9        5.14        9.29     21.50 o 
   3 -15   9      668.22      549.73     33.39 o 
   4 -15   9       23.06       11.86     21.31 o 
   5 -15   9      197.98      191.08     32.02 o 
   6 -15   9      167.01      169.50     31.49 o 
   7 -15   9     4815.87     4953.81     88.30 o 
   8 -15   9     2683.42     2510.94     83.70 o 
   9 -15   9      351.84      228.43     37.94 o 
  10 -15   9      238.29      234.80     35.32 o 
  11 -15   9      879.92      891.14     49.29 o 
  -8 -14   9      907.35      831.19     55.79 o 
  -7 -14   9      333.66      295.73     41.02 o 
  -6 -14   9        6.33        7.87     24.88 o 
  -5 -14   9     2723.32     2848.58     69.44 o 
  -4 -14   9      327.18      313.56     39.64 o 
  -3 -14   9     3909.95     3805.64     80.98 o 
  -2 -14   9      271.72      331.75     35.84 o 
  -1 -14   9      737.04      739.97     36.02 o 
   0 -14   9       54.03       44.11     19.01 o 
   1 -14   9       36.99       22.87     18.51 o 
   2 -14   9      302.91      416.54     29.83 o 
   3 -14   9     2717.13     2532.15     74.34 o 
   4 -14   9      365.47      363.25     27.79 o 
   5 -14   9     8845.62     8756.92    132.12 o 
   6 -14   9       88.71       77.80     26.77 o 
   7 -14   9     2905.63     2956.56     72.77 o 
   8 -14   9     5066.45     4988.37    101.80 o 
   9 -14   9      181.96      224.47     31.90 o 
  10 -14   9      283.26      223.98     32.34 o 
  11 -14   9      406.54      412.39     73.71 o 
  12 -14   9        7.92       33.25     25.01 o 
  -9 -13   9       96.71       56.79     36.78 o 
  -8 -13   9      531.07      569.13     49.00 o 
  -7 -13   9       57.42       21.53     31.68 o 
  -6 -13   9     1274.24     1232.43     47.46 o 
  -5 -13   9       58.47       43.98     23.16 o 
  -4 -13   9       38.55       14.16     21.24 o 
  -3 -13   9      756.49      714.18     29.72 o 
  -2 -13   9        2.37       -5.47     12.65 o 
  -1 -13   9      104.10      158.24     18.83 o 
   0 -13   9     3366.92     3425.27     64.53 o 
   1 -13   9     9463.77     9449.90    116.13 o 
   2 -13   9       44.94        2.79     17.58 o 
   3 -13   9     3619.13     3557.43     70.72 o 
   4 -13   9     3671.46     3707.27     71.69 o 
   5 -13   9      756.24      801.70     62.28 o 
   6 -13   9     2792.85     2847.31    101.30 o 
   7 -13   9     2908.42     2795.33     85.97 o 
   8 -13   9     2074.19     2170.22     60.06 o 
   9 -13   9       78.28       84.99     24.47 o 
  10 -13   9      566.47      590.08     30.26 o 
  11 -13   9      108.13      117.00     23.56 o 
  12 -13   9     1413.97     1589.52     50.45 o 
 -10 -12   9      147.45      152.50     33.35 o 
  -9 -12   9      483.45      414.39     38.01 o 
  -8 -12   9     2336.19     2280.68     79.68 o 
  -7 -12   9     2255.54     2091.23     74.48 o 
  -6 -12   9      732.15      698.26     35.74 o 
  -5 -12   9      618.29      634.49     38.09 o 
  -4 -12   9      843.64      787.05     77.80 o 
  -3 -12   9      257.61      232.28     30.83 o 
  -2 -12   9        1.21      -12.38     15.27 o 
  -1 -12   9      810.01      872.10     34.87 o 
   0 -12   9     9136.81     9308.38    113.51 o 
   1 -12   9     7024.15     7000.57     85.19 o 
   2 -12   9     2920.39     2799.88     50.14 o 
   3 -12   9     3874.00     3675.85     62.36 o 
   4 -12   9      178.24      145.93     17.31 o 
   5 -12   9     1640.88     1741.65     39.81 o 
   6 -12   9     7393.58     7176.31    106.39 o 
   7 -12   9     4891.38     4947.37     85.40 o 
   8 -12   9       49.50       28.10     17.90 o 
   9 -12   9     1152.29     1193.14     39.16 o 
  10 -12   9     1218.61     1385.74     48.69 o 
  11 -12   9       49.38       24.04     17.25 o 
  12 -12   9      160.23      162.70     22.27 o 
  13 -12   9     3096.64     3181.49     72.83 o 
 -10 -11   9      431.05      417.85     42.06 o 
  -9 -11   9      383.96      344.03     34.94 o 
  -8 -11   9       10.71       10.04     30.31 o 
  -7 -11   9      694.74      623.87     38.06 o 
  -6 -11   9     2380.84     2277.60     62.48 o 
  -5 -11   9       71.73       94.72     29.15 o 
  -4 -11   9     5089.35     5142.59     85.52 o 
  -3 -11   9     7440.31     7516.57     92.41 o 
  -2 -11   9       13.09       21.91     14.02 o 
  -1 -11   9      899.31      870.43     24.31 o 
   0 -11   9     3928.59     3781.53     54.63 o 
   1 -11   9     2149.43     2161.76     38.69 o 
   2 -11   9      258.99      220.31     15.09 o 
   3 -11   9     1848.08     1739.53     39.28 o 
   4 -11   9      184.43      204.55     17.25 o 
   5 -11   9     3687.54     3758.37     58.96 o 
   6 -11   9      448.48      458.88     22.95 o 
   7 -11   9      585.94      547.75     28.90 o
[truncated: 602,652 more chars]
